# Supplementary material for: A novel portable anechoic chamber using ultra-thin 2D microwave absorber for industrial 5.0
Source: Sci Rep. 2024 Mar 4;14:5358. doi: 10.1038/s41598-024-55595-4 (PMC10912666; doi:10.1038/s41598-024-55595-4)
Supplement: Supplementary file 1 — Supplementary Information. [file 41598_2024_55595_MOESM1_ESM.zip]

Archive with 11 entries (10 files):
- RAW_DATA/Absorption_value_ADS_CST.xlsx
- RAW_DATA/RADIATION_PATTERN_MEASUREMENTS.zip
- RAW_DATA/s11_absorbers_measurements_phi.csv
- RAW_DATA/s11_parameter_antenna/
- RAW_DATA/s11_parameter_antenna/2.43_A_1_C.csv
- RAW_DATA/s11_parameter_antenna/2.43_A_2_C.csv
- RAW_DATA/s11_parameter_antenna/4.93_1_C.csv
- RAW_DATA/s11_parameter_antenna/4.93_A_3_C.csv
- RAW_DATA/s11_parameter_antenna/antenna_1_1.565_inside.csv
- RAW_DATA/s11_parameter_antenna/antenna_2_1.565_inside.csv
- RAW_DATA/the_ripple_meas.zip
