# Supplementary material for: A novel portable anechoic chamber using ultra-thin 2D microwave absorber for industrial 5.0
Source: Sci Rep. 2024 Mar 4;14:5358. doi: 10.1038/s41598-024-55595-4 (PMC10912666; doi:10.1038/s41598-024-55595-4)
Supplement: Supplementary file 1 — Supplementary Information. [file 41598_2024_55595_MOESM1_ESM.zip › RAW_DATA/Absorption_value_ADS_CST.xlsx]

## Sheet: from_ADS
FREW	S11_300	ABS_300	from_CST
0.6	0.133209	0.982255	0.9
1.6	0.123	0.984871	0.999867
2.6	0.116499	0.986428	0.999972
3.6	0.106888	0.988575	0.999942
4.6	0.0993901	0.990122	0.999834
5.6	0.0121261	0.999853	0.999691
6.6	0.0779945	0.993917	0.999503
7.6	0.0679967	0.995376	0.999232
8.6	0.0538621	0.997099	0.998853
9.6	0.0427573	0.998172	0.99843
10.6	0.031209	0.999026	0.998126
11.6	0.0378417	0.998568	0.997993
12.6	0.0498262	0.997517	0.997909
13.6	0.0771367	0.99405	0.99777
14.6	0.107909	0.988356	0.997621
15.6	0.151634	0.977007	0.997615
16.6	0.19307	0.962724	0.997579
17.6	0.248959	0.93802	0.99726
18.6	0.325507	0.894045	0.9
19	0.513897	0.735909

## Sheet: from_CST
Frequency	the_s11_value	abs
0.7	0.0171009	0.999708
0.7173	0.0170275	0.99971
0.7346	0.0169521	0.999713
0.7519	0.0168749	0.999715
0.7692	0.0167958	0.999718
0.7865	0.0167149	0.999721
0.8038	0.0166322	0.999723
0.8211	0.0165478	0.999726
0.8384	0.0164617	0.999729
0.8557	0.016374	0.999732
0.873	0.0162846	0.999735
0.8903	0.0161936	0.999738
0.9076	0.0161011	0.999741
0.9249	0.016007	0.999744
0.9422	0.0159115	0.999747
0.9595	0.0158146	0.99975
0.9768	0.0157162	0.999753
0.9941	0.0156165	0.999756
0.999308	0.0155862	0.999757
1.0114	0.0155155	0.999759
1.0287	0.0154132	0.999762
1.046	0.0153096	0.999766
1.0633	0.0152048	0.999769
1.0806	0.0150988	0.999772
1.0979	0.0149917	0.999775
1.1152	0.0148834	0.999778
1.1325	0.0147741	0.999782
1.1498	0.0146638	0.999785
1.1671	0.0145524	0.999788
1.1844	0.0144401	0.999791
1.2017	0.0143269	0.999795
1.219	0.0142127	0.999798
1.2363	0.0140977	0.999801
1.2536	0.0139819	0.999805
1.2709	0.0138653	0.999808
1.2882	0.0137479	0.999811
1.3055	0.0136297	0.999814
1.3228	0.0135109	0.999817
1.3401	0.0133914	0.999821
1.3574	0.0132713	0.999824
1.3747	0.0131505	0.999827
1.392	0.0130292	0.99983
1.4093	0.0129074	0.999833
1.4266	0.012785	0.999837
1.4439	0.0126622	0.99984
1.4612	0.0125389	0.999843
1.4785	0.0124152	0.999846
1.4958	0.0122911	0.999849
1.5131	0.0121666	0.999852
1.5304	0.0120418	0.999855
1.5477	0.0119167	0.999858
1.565	0.0117914	0.999861
1.5823	0.0116658	0.999864
1.5996	0.01154	0.999867
1.6169	0.011414	0.99987
1.6342	0.0112879	0.999873
1.6515	0.0111617	0.999875
1.6688	0.0110354	0.999878
1.6861	0.010909	0.999881
1.7034	0.0107826	0.999884
1.7207	0.0106562	0.999886
1.738	0.0105299	0.999889
1.7553	0.0104036	0.999892
1.7726	0.0102774	0.999894
1.7899	0.0101514	0.999897
1.8072	0.0100255	0.999899
1.8245	0.00989987	0.999902
1.8418	0.00977446	0.999904
1.8591	0.00964933	0.999907
1.8764	0.00952451	0.999909
1.8937	0.00940004	0.999912
1.911	0.00927597	0.999914
1.9283	0.00915232	0.999916
1.9456	0.00902915	0.999918
1.9629	0.00890649	0.999921
1.9802	0.00878439	0.999923
1.9975	0.00866289	0.999925
2.0148	0.00854203	0.999927
2.0321	0.00842187	0.999929
2.0494	0.00830245	0.999931
2.0667	0.00818383	0.999933
2.084	0.00806605	0.999935
2.1013	0.00794917	0.999937
2.1186	0.00783325	0.999939
2.1359	0.00771834	0.99994
2.1532	0.00760451	0.999942
2.1705	0.00749182	0.999944
2.1878	0.00738033	0.999946
2.2051	0.00727011	0.999947
2.2224	0.00716123	0.999949
2.2397	0.00705376	0.99995
2.257	0.00694778	0.999952
2.2743	0.00684337	0.999953
2.2916	0.0067406	0.999955
2.3089	0.00663956	0.999956
2.3262	0.00654033	0.999957
2.3435	0.00644301	0.999958
2.3608	0.00634768	0.99996
2.3781	0.00625444	0.999961
2.3954	0.00616339	0.999962
2.4127	0.00607463	0.999963
2.43	0.00598824	0.999964
2.4473	0.00590435	0.999965
2.4646	0.00582306	0.999966
2.4819	0.00574446	0.999967
2.4992	0.00566868	0.999968
2.5165	0.00559581	0.999969
2.5338	0.00552597	0.999969
2.5511	0.00545927	0.99997
2.5684	0.0053958	0.999971
2.5857	0.00533568	0.999972
2.603	0.00527901	0.999972
2.6203	0.00522588	0.999973
2.6376	0.00517639	0.999973
2.6549	0.00513064	0.999974
2.6722	0.0050887	0.999974
2.6895	0.00505065	0.999974
2.7068	0.00501656	0.999975
2.7241	0.00498649	0.999975
2.7414	0.00496049	0.999975
2.7587	0.00493861	0.999976
2.776	0.00492087	0.999976
2.7933	0.0049073	0.999976
2.8106	0.00489789	0.999976
2.8279	0.00489266	0.999976
2.8452	0.00489158	0.999976
2.8625	0.00489462	0.999976
2.8798	0.00490175	0.999976
2.8971	0.00491293	0.999976
2.9144	0.00492808	0.999976
2.9317	0.00494715	0.999976
2.949	0.00497005	0.999975
2.9663	0.00499669	0.999975
2.9836	0.00502699	0.999975
2.99792	0.00505477	0.999974
3.0009	0.00506084	0.999974
3.0182	0.00509814	0.999974
3.0355	0.00513877	0.999974
3.0528	0.00518262	0.999973
3.0701	0.00522958	0.999973
3.0874	0.00527952	0.999972
3.1047	0.00533232	0.999972
3.122	0.00538787	0.999971
3.1393	0.00544604	0.99997
3.1566	0.00550671	0.99997
3.1739	0.00556976	0.999969
3.1912	0.00563508	0.999968
3.2085	0.00570255	0.999967
3.2258	0.00577206	0.999967
3.2431	0.0058435	0.999966
3.2604	0.00591676	0.999965
3.2777	0.00599174	0.999964
3.295	0.00606835	0.999963
3.3123	0.00614649	0.999962
3.3296	0.00622605	0.999961
3.3469	0.00630696	0.99996
3.3642	0.00638913	0.999959
3.3815	0.00647248	0.999958
3.3988	0.00655693	0.999957
3.4161	0.0066424	0.999956
3.4334	0.00672882	0.999955
3.4507	0.00681613	0.999954
3.468	0.00690425	0.999952
3.4853	0.00699313	0.999951
3.5026	0.00708271	0.99995
3.5199	0.00717293	0.999949
3.5372	0.00726374	0.999947
3.5545	0.00735509	0.999946
3.5718	0.00744692	0.999945
3.5891	0.00753919	0.999943
3.6064	0.00763187	0.999942
3.6237	0.0077249	0.99994
3.641	0.00781825	0.999939
3.6583	0.00791188	0.999937
3.6756	0.00800576	0.999936
3.6929	0.00809985	0.999934
3.7102	0.00819412	0.999933
3.7275	0.00828854	0.999931
3.7448	0.00838308	0.99993
3.7621	0.00847772	0.999928
3.7794	0.00857243	0.999927
3.7967	0.00866719	0.999925
3.814	0.00876198	0.999923
3.8313	0.00885676	0.999922
3.8486	0.00895153	0.99992
3.8659	0.00904627	0.999918
3.8832	0.00914095	0.999916
3.9005	0.00923556	0.999915
3.9178	0.00933008	0.999913
3.9351	0.00942451	0.999911
3.9524	0.00951882	0.999909
3.9697	0.00961301	0.999908
3.987	0.00970705	0.999906
4.0043	0.00980095	0.999904
4.0216	0.00989468	0.999902
4.0389	0.00998824	0.9999
4.0562	0.0100816	0.999898
4.0735	0.0101748	0.999896
4.0908	0.0102678	0.999895
4.1081	0.0103606	0.999893
4.1254	0.0104532	0.999891
4.1427	0.0105456	0.999889
4.16	0.0106377	0.999887
4.1773	0.0107297	0.999885
4.1946	0.0108213	0.999883
4.2119	0.0109128	0.999881
4.2292	0.011004	0.999879
4.2465	0.011095	0.999877
4.2638	0.0111857	0.999875
4.2811	0.0112762	0.999873
4.2984	0.0113664	0.999871
4.3157	0.0114564	0.999869
4.333	0.0115462	0.999867
4.3503	0.0116356	0.999865
4.3676	0.0117249	0.999863
4.3849	0.0118138	0.99986
4.4022	0.0119025	0.999858
4.4195	0.011991	0.999856
4.4368	0.0120792	0.999854
4.4541	0.0121671	0.999852
4.4714	0.0122548	0.99985
4.4887	0.0123423	0.999848
4.506	0.0124295	0.999846
4.5233	0.0125164	0.999843
4.5406	0.0126031	0.999841
4.5579	0.0126896	0.999839
4.5752	0.0127758	0.999837
4.5925	0.0128617	0.999835
4.6098	0.0129475	0.999832
4.6271	0.013033	0.99983
4.6444	0.0131182	0.999828
4.6617	0.0132032	0.999826
4.679	0.013288	0.999823
4.6963	0.0133726	0.999821
4.7136	0.013457	0.999819
4.7309	0.0135411	0.999817
4.7482	0.013625	0.999814
4.7655	0.0137087	0.999812
4.7828	0.0137922	0.99981
4.8001	0.0138755	0.999807
4.8174	0.0139586	0.999805
4.8347	0.0140415	0.999803
4.852	0.0141242	0.999801
4.8693	0.0142067	0.999798
4.8866	0.014289	0.999796
4.9039	0.0143711	0.999793
4.9212	0.0144531	0.999791
4.9385	0.0145349	0.999789
4.9558	0.0146165	0.999786
4.9731	0.014698	0.999784
4.9904	0.0147793	0.999782
5.0077	0.0148605	0.999779
5.025	0.0149415	0.999777
5.0423	0.0150223	0.999774
5.0596	0.015103	0.999772
5.0769	0.0151836	0.999769
5.0942	0.015264	0.999767
5.1115	0.0153444	0.999765
5.1288	0.0154246	0.999762
5.1461	0.0155046	0.99976
5.1634	0.0155846	0.999757
5.1807	0.0156645	0.999755
5.198	0.0157442	0.999752
5.2153	0.0158239	0.99975
5.2326	0.0159034	0.999747
5.2499	0.0159829	0.999745
5.2672	0.0160623	0.999742
5.2845	0.0161416	0.999739
5.3018	0.0162208	0.999737
5.3191	0.0163	0.999734
5.3364	0.0163791	0.999732
5.3537	0.0164581	0.999729
5.371	0.0165371	0.999727
5.3883	0.0166161	0.999724
5.4056	0.016695	0.999721
5.4229	0.0167738	0.999719
5.4402	0.0168526	0.999716
5.4575	0.0169314	0.999713
5.4748	0.0170101	0.999711
5.4921	0.0170889	0.999708
5.5094	0.0171676	0.999705
5.5267	0.0172463	0.999703
5.544	0.017325	0.9997
5.5613	0.0174037	0.999697
5.5786	0.0174824	0.999694
5.5959	0.0175611	0.999692
5.6132	0.0176398	0.999689
5.6305	0.0177185	0.999686
5.6478	0.0177973	0.999683
5.6651	0.017876	0.99968
5.6824	0.0179548	0.999678
5.6997	0.0180337	0.999675
5.717	0.0181126	0.999672
5.7343	0.0181915	0.999669
5.7516	0.0182704	0.999666
5.7689	0.0183495	0.999663
5.7862	0.0184285	0.99966
5.8035	0.0185077	0.999657
5.8208	0.0185869	0.999655
5.8381	0.0186661	0.999652
5.8554	0.0187455	0.999649
5.8727	0.0188249	0.999646
5.89	0.0189044	0.999643
5.9073	0.018984	0.99964
5.9246	0.0190637	0.999637
5.9419	0.0191435	0.999634
5.9592	0.0192234	0.99963
5.9765	0.0193033	0.999627
5.9938	0.0193834	0.999624
5.99585	0.0193929	0.999624
6.0111	0.0194636	0.999621
6.0284	0.019544	0.999618
6.0457	0.0196244	0.999615
6.063	0.019705	0.999612
6.0803	0.0197856	0.999609
6.0976	0.0198665	0.999605
6.1149	0.0199474	0.999602
6.1322	0.0200285	0.999599
6.1495	0.0201098	0.999596
6.1668	0.0201911	0.999592
6.1841	0.0202727	0.999589
6.2014	0.0203544	0.999586
6.2187	0.0204362	0.999582
6.236	0.0205182	0.999579
6.2533	0.0206004	0.999576
6.2706	0.0206827	0.999572
6.2879	0.0207652	0.999569
6.3052	0.0208479	0.999565
6.3225	0.0209308	0.999562
6.3398	0.0210138	0.999558
6.3571	0.0210971	0.999555
6.3744	0.0211805	0.999551
6.3917	0.0212641	0.999548
6.409	0.0213479	0.999544
6.4263	0.0214319	0.999541
6.4436	0.0215161	0.999537
6.4609	0.0216005	0.999533
6.4782	0.0216851	0.99953
6.4955	0.0217699	0.999526
6.5128	0.021855	0.999522
6.5301	0.0219402	0.999519
6.5474	0.0220257	0.999515
6.5647	0.0221114	0.999511
6.582	0.0221973	0.999507
6.5993	0.0222834	0.999503
6.6166	0.0223698	0.9995
6.6339	0.0224564	0.999496
6.6512	0.0225432	0.999492
6.6685	0.0226303	0.999488
6.6858	0.0227176	0.999484
6.7031	0.0228051	0.99948
6.7204	0.0228929	0.999476
6.7377	0.022981	0.999472
6.755	0.0230692	0.999468
6.7723	0.0231578	0.999464
6.7896	0.0232465	0.99946
6.8069	0.0233356	0.999455
6.8242	0.0234249	0.999451
6.8415	0.0235144	0.999447
6.8588	0.0236042	0.999443
6.8761	0.0236943	0.999439
6.8934	0.0237846	0.999434
6.9107	0.0238752	0.99943
6.928	0.023966	0.999426
6.9453	0.0240571	0.999421
6.9626	0.0241485	0.999417
6.9799	0.0242402	0.999412
6.9972	0.0243321	0.999408
7.0145	0.0244243	0.999403
7.0318	0.0245168	0.999399
7.0491	0.0246095	0.999394
7.0664	0.0247025	0.99939
7.0837	0.0247958	0.999385
7.101	0.0248894	0.999381
7.1183	0.0249832	0.999376
7.1356	0.0250773	0.999371
7.1529	0.0251717	0.999366
7.1702	0.0252664	0.999362
7.1875	0.0253613	0.999357
7.2048	0.0254565	0.999352
7.2221	0.025552	0.999347
7.2394	0.0256478	0.999342
7.2567	0.0257439	0.999337
7.274	0.0258402	0.999332
7.2913	0.0259368	0.999327
7.3086	0.0260337	0.999322
7.3259	0.0261309	0.999317
7.3432	0.0262283	0.999312
7.3605	0.026326	0.999307
7.3778	0.026424	0.999302
7.3951	0.0265223	0.999297
7.4124	0.0266208	0.999291
7.4297	0.0267196	0.999286
7.447	0.0268187	0.999281
7.4643	0.026918	0.999275
7.4816	0.0270177	0.99927
7.4989	0.0271175	0.999265
7.5162	0.0272177	0.999259
7.5335	0.0273181	0.999254
7.5508	0.0274188	0.999248
7.5681	0.0275197	0.999243
7.5854	0.0276209	0.999237
7.6027	0.0277223	0.999231
7.62	0.027824	0.999226
7.6373	0.027926	0.99922
7.6546	0.0280282	0.999214
7.6719	0.0281306	0.999209
7.6892	0.0282333	0.999203
7.7065	0.0283363	0.999197
7.7238	0.0284394	0.999191
7.7411	0.0285428	0.999185
7.7584	0.0286465	0.999179
7.7757	0.0287503	0.999173
7.793	0.0288544	0.999167
7.8103	0.0289587	0.999161
7.8276	0.0290632	0.999155
7.8449	0.029168	0.999149
7.8622	0.0292729	0.999143
7.8795	0.0293781	0.999137
7.8968	0.0294834	0.999131
7.9141	0.029589	0.999124
7.9314	0.0296947	0.999118
7.9487	0.0298006	0.999112
7.966	0.0299068	0.999106
7.9833	0.030013	0.999099
8.0006	0.0301195	0.999093
8.0179	0.0302261	0.999086
8.0352	0.0303329	0.99908
8.0525	0.0304399	0.999073
8.0698	0.030547	0.999067
8.0871	0.0306542	0.99906
8.1044	0.0307616	0.999054
8.1217	0.0308691	0.999047
8.139	0.0309768	0.99904
8.1563	0.0310845	0.999034
8.1736	0.0311924	0.999027
8.1909	0.0313004	0.99902
8.2082	0.0314085	0.999014
8.2255	0.0315166	0.999007
8.2428	0.0316249	0.999
8.2601	0.0317333	0.998993
8.2774	0.0318417	0.998986
8.2947	0.0319502	0.998979
8.312	0.0320587	0.998972
8.3293	0.0321673	0.998965
8.3466	0.0322759	0.998958
8.3639	0.0323846	0.998951
8.3812	0.0324933	0.998944
8.3985	0.032602	0.998937
8.4158	0.0327107	0.99893
8.4331	0.0328195	0.998923
8.4504	0.0329282	0.998916
8.4677	0.0330369	0.998909
8.485	0.0331456	0.998901
8.5023	0.0332542	0.998894
8.5196	0.0333628	0.998887
8.5369	0.0334714	0.99888
8.5542	0.0335799	0.998872
8.5715	0.0336883	0.998865
8.5888	0.0337966	0.998858
8.6061	0.0339049	0.99885
8.6234	0.034013	0.998843
8.6407	0.0341211	0.998836
8.658	0.034229	0.998828
8.6753	0.0343368	0.998821
8.6926	0.0344444	0.998814
8.7099	0.0345519	0.998806
8.7272	0.0346593	0.998799
8.7445	0.0347664	0.998791
8.7618	0.0348734	0.998784
8.7791	0.0349802	0.998776
8.7964	0.0350868	0.998769
8.8137	0.0351932	0.998761
8.831	0.0352994	0.998754
8.8483	0.0354053	0.998746
8.8656	0.035511	0.998739
8.8829	0.0356165	0.998731
8.9002	0.0357216	0.998724
8.9175	0.0358265	0.998716
8.9348	0.0359311	0.998709
8.9521	0.0360355	0.998701
8.9694	0.0361395	0.998694
8.9867	0.0362431	0.998686
9.004	0.0363465	0.998679
9.0213	0.0364495	0.998671
9.0386	0.0365521	0.998664
9.0559	0.0366544	0.998656
9.0732	0.0367564	0.998649
9.0905	0.0368579	0.998641
9.1078	0.036959	0.998634
9.1251	0.0370597	0.998627
9.1424	0.03716	0.998619
9.1597	0.0372599	0.998612
9.177	0.0373594	0.998604
9.1943	0.0374583	0.998597
9.19532	0.0374642	0.998596
9.2116	0.0375569	0.998589
9.2289	0.0376549	0.998582
9.2462	0.0377525	0.998575
9.2635	0.0378496	0.998567
9.2808	0.0379461	0.99856
9.2981	0.0380422	0.998553
9.3154	0.0381377	0.998546
9.3327	0.0382327	0.998538
9.35	0.0383272	0.998531
9.3673	0.0384211	0.998524
9.3846	0.0385144	0.998517
9.4019	0.0386072	0.998509
9.4192	0.0386994	0.998502
9.4365	0.038791	0.998495
9.4538	0.038882	0.998488
9.4711	0.0389724	0.998481
9.4884	0.0390621	0.998474
9.5057	0.0391513	0.998467
9.523	0.0392398	0.99846
9.5403	0.0393276	0.998453
9.5576	0.0394148	0.998446
9.5749	0.0395014	0.99844
9.5922	0.0395872	0.998433
9.6095	0.0396724	0.998426
9.6268	0.0397569	0.998419
9.6441	0.0398408	0.998413
9.6614	0.0399239	0.998406
9.6787	0.0400063	0.998399
9.696	0.040088	0.998393
9.7133	0.040169	0.998386
9.7306	0.0402493	0.99838
9.7479	0.0403288	0.998374
9.7652	0.0404076	0.998367
9.7825	0.0404857	0.998361
9.7998	0.040563	0.998355
9.8171	0.0406395	0.998348
9.8344	0.0407154	0.998342
9.8517	0.0407904	0.998336
9.869	0.0408647	0.99833
9.8863	0.0409382	0.998324
9.9036	0.0410109	0.998318
9.9209	0.0410829	0.998312
9.9382	0.0411541	0.998306
9.9555	0.0412245	0.998301
9.9728	0.0412941	0.998295
9.9901	0.041363	0.998289
10.0074	0.041431	0.998283
10.0247	0.0414983	0.998278
10.042	0.0415647	0.998272
10.0593	0.0416304	0.998267
10.0766	0.0416953	0.998262
10.0939	0.0417594	0.998256
10.1112	0.0418226	0.998251
10.1285	0.0418851	0.998246
10.1458	0.0419468	0.99824
10.1631	0.0420077	0.998235
10.1804	0.0420678	0.99823
10.1977	0.0421272	0.998225
10.215	0.0421857	0.99822
10.2323	0.0422434	0.998215
10.2496	0.0423003	0.998211
10.2669	0.0423565	0.998206
10.2842	0.0424119	0.998201
10.3015	0.0424664	0.998197
10.3188	0.0425202	0.998192
10.3361	0.0425733	0.998188
10.3534	0.0426255	0.998183
10.3707	0.042677	0.998179
10.388	0.0427277	0.998174
10.4053	0.0427777	0.99817
10.4226	0.0428269	0.998166
10.4399	0.0428753	0.998162
10.4572	0.042923	0.998158
10.4745	0.04297	0.998154
10.4918	0.0430162	0.99815
10.5091	0.0430616	0.998146
10.5264	0.0431064	0.998142
10.5437	0.0431504	0.998138
10.561	0.0431937	0.998134
10.5783	0.0432363	0.998131
10.5956	0.0432782	0.998127
10.6129	0.0433194	0.998123
10.6302	0.0433599	0.99812
10.6475	0.0433997	0.998116
10.6648	0.0434389	0.998113
10.6821	0.0434773	0.99811
10.6994	0.0435152	0.998106
10.7167	0.0435523	0.998103
10.734	0.0435888	0.9981
10.7513	0.0436247	0.998097
10.7686	0.04366	0.998094
10.7859	0.0436946	0.998091
10.8032	0.0437286	0.998088
10.8205	0.043762	0.998085
10.8378	0.0437948	0.998082
10.8551	0.043827	0.998079
10.8724	0.0438587	0.998076
10.8897	0.0438897	0.998074
10.907	0.0439202	0.998071
10.9243	0.0439502	0.998068
10.9416	0.0439796	0.998066
10.9589	0.0440085	0.998063
10.9762	0.0440369	0.998061
10.9935	0.0440647	0.998058
11.0108	0.0440921	0.998056
11.0281	0.0441189	0.998054
11.0454	0.0441453	0.998051
11.0627	0.0441712	0.998049
11.08	0.0441966	0.998047
11.0973	0.0442216	0.998044
11.1146	0.0442461	0.998042
11.1319	0.0442702	0.99804
11.1492	0.0442939	0.998038
11.1665	0.0443171	0.998036
11.1838	0.04434	0.998034
11.2011	0.0443624	0.998032
11.2184	0.0443845	0.99803
11.2357	0.0444062	0.998028
11.253	0.0444275	0.998026
11.2703	0.0444485	0.998024
11.2876	0.0444691	0.998022
11.3049	0.0444894	0.998021
11.3222	0.0445094	0.998019
11.3395	0.0445291	0.998017
11.3568	0.0445485	0.998015
11.3741	0.0445675	0.998014
11.3914	0.0445863	0.998012
11.4087	0.0446048	0.99801
11.426	0.0446231	0.998009
11.4433	0.0446411	0.998007
11.4606	0.0446589	0.998006
11.4779	0.0446764	0.998004
11.4952	0.0446937	0.998002
11.5125	0.0447108	0.998001
11.5298	0.0447277	0.997999
11.5471	0.0447444	0.997998
11.5644	0.0447609	0.997996
11.5817	0.0447773	0.997995
11.599	0.0447934	0.997994
11.6163	0.0448095	0.997992
11.6336	0.0448253	0.997991
11.6509	0.0448411	0.997989
11.6682	0.0448567	0.997988
11.6855	0.0448722	0.997986
11.7028	0.0448876	0.997985
11.7201	0.0449029	0.997984
11.7374	0.0449181	0.997982
11.7547	0.0449332	0.997981
11.772	0.0449483	0.99798
11.7893	0.0449632	0.997978
11.8066	0.0449782	0.997977
11.8239	0.0449931	0.997976
11.8412	0.0450079	0.997974
11.8585	0.0450227	0.997973
11.8758	0.0450375	0.997972
11.8931	0.0450523	0.99797
11.9104	0.045067	0.997969
11.9277	0.0450818	0.997968
11.945	0.0450966	0.997966
11.9623	0.0451114	0.997965
11.9796	0.0451262	0.997964
11.9969	0.0451411	0.997962
12.0142	0.045156	0.997961
12.0315	0.0451709	0.99796
12.0488	0.0451859	0.997958
12.0661	0.045201	0.997957
12.0834	0.0452161	0.997956
12.1007	0.0452313	0.997954
12.118	0.0452466	0.997953
12.1353	0.045262	0.997951
12.1526	0.0452774	0.99795
12.1699	0.045293	0.997949
12.1872	0.0453087	0.997947
12.2045	0.0453245	0.997946
12.2218	0.0453404	0.997944
12.2391	0.0453564	0.997943
12.2564	0.0453725	0.997941
12.2737	0.0453888	0.99794
12.291	0.0454053	0.997938
12.3083	0.0454218	0.997937
12.3256	0.0454386	0.997935
12.3429	0.0454554	0.997934
12.3602	0.0454725	0.997932
12.3775	0.0454897	0.997931
12.3948	0.0455071	0.997929
12.4121	0.0455246	0.997928
12.4294	0.0455423	0.997926
12.4467	0.0455602	0.997924
12.464	0.0455783	0.997923
12.4813	0.0455966	0.997921
12.4986	0.0456151	0.997919
12.5159	0.0456337	0.997918
12.5332	0.0456526	0.997916
12.5505	0.0456717	0.997914
12.5678	0.045691	0.997912
12.5851	0.0457104	0.997911
12.6024	0.0457301	0.997909
12.6197	0.0457501	0.997907
12.637	0.0457702	0.997905
12.6543	0.0457905	0.997903
12.6716	0.0458111	0.997901
12.6889	0.0458319	0.997899
12.7062	0.0458529	0.997898
12.7235	0.0458741	0.997896
12.7408	0.0458956	0.997894
12.7581	0.0459173	0.997892
12.7754	0.0459392	0.99789
12.7927	0.0459614	0.997888
12.81	0.0459838	0.997885
12.8273	0.0460064	0.997883
12.8446	0.0460292	0.997881
12.8619	0.0460523	0.997879
12.8792	0.0460756	0.997877
12.8965	0.0460992	0.997875
12.9138	0.046123	0.997873
12.9311	0.046147	0.99787
12.9484	0.0461712	0.997868
12.9657	0.0461957	0.997866
12.983	0.0462204	0.997864
13.0003	0.0462453	0.997861
13.0176	0.0462705	0.997859
13.0349	0.0462958	0.997857
13.0522	0.0463214	0.997854
13.0695	0.0463473	0.997852
13.0868	0.0463733	0.99785
13.1041	0.0463996	0.997847
13.1214	0.046426	0.997845
13.1387	0.0464527	0.997842
13.156	0.0464796	0.99784
13.1733	0.0465067	0.997837
13.1906	0.046534	0.997835
13.2079	0.0465615	0.997832
13.2252	0.0465892	0.997829
13.2425	0.0466171	0.997827
13.2598	0.0466452	0.997824
13.2771	0.0466735	0.997822
13.2944	0.0467019	0.997819
13.3117	0.0467305	0.997816
13.329	0.0467593	0.997814
13.3463	0.0467883	0.997811
13.3636	0.0468174	0.997808
13.3809	0.0468466	0.997805
13.3982	0.046876	0.997803
13.4155	0.0469056	0.9978
13.4328	0.0469353	0.997797
13.4501	0.0469651	0.997794
13.4674	0.046995	0.997791
13.4847	0.0470251	0.997789
13.502	0.0470553	0.997786
13.5193	0.0470855	0.997783
13.5366	0.0471159	0.99778
13.5539	0.0471464	0.997777
13.5712	0.0471769	0.997774
13.5885	0.0472075	0.997771
13.6058	0.0472382	0.997769
13.6231	0.0472689	0.997766
13.6404	0.0472997	0.997763
13.6577	0.0473305	0.99776
13.675	0.0473614	0.997757
13.6923	0.0473922	0.997754
13.7096	0.0474231	0.997751
13.7269	0.047454	0.997748
13.7442	0.0474849	0.997745
13.7615	0.0475158	0.997742
13.7788	0.0475466	0.997739
13.7961	0.0475774	0.997736
13.8134	0.0476082	0.997733
13.8307	0.0476389	0.997731
13.848	0.0476695	0.997728
13.8653	0.0477001	0.997725
13.8826	0.0477306	0.997722
13.8999	0.0477609	0.997719
13.9172	0.0477912	0.997716
13.9345	0.0478213	0.997713
13.9518	0.0478514	0.99771
13.9691	0.0478812	0.997707
13.9864	0.0479109	0.997705
14.0037	0.0479405	0.997702
14.021	0.0479699	0.997699
14.0383	0.0479991	0.997696
14.0556	0.048028	0.997693
14.0729	0.0480568	0.997691
14.0902	0.0480853	0.997688
14.1075	0.0481137	0.997685
14.1248	0.0481417	0.997682
14.1421	0.0481695	0.99768
14.1594	0.048197	0.997677
14.1767	0.0482243	0.997674
14.194	0.0482512	0.997672
14.2113	0.0482779	0.997669
14.2286	0.0483042	0.997667
14.2459	0.0483302	0.997664
14.2632	0.0483558	0.997662
14.2805	0.0483811	0.997659
14.2978	0.048406	0.997657
14.3151	0.0484305	0.997654
14.3324	0.0484547	0.997652
14.3497	0.0484784	0.99765
14.367	0.0485018	0.997648
14.3843	0.0485247	0.997645
14.4016	0.0485472	0.997643
14.4189	0.0485692	0.997641
14.4362	0.0485908	0.997639
14.4535	0.0486119	0.997637
14.4708	0.0486325	0.997635
14.4881	0.0486527	0.997633
14.5054	0.0486723	0.997631
14.5227	0.0486915	0.997629
14.54	0.0487101	0.997627
14.5573	0.0487282	0.997626
14.5746	0.0487458	0.997624
14.5919	0.0487629	0.997622
14.6092	0.0487794	0.997621
14.6265	0.0487953	0.997619
14.6438	0.0488107	0.997618
14.6611	0.0488256	0.997616
14.6784	0.0488398	0.997615
14.6957	0.0488535	0.997613
14.713	0.0488666	0.997612
14.7303	0.0488792	0.997611
14.7476	0.0488911	0.99761
14.7649	0.0489025	0.997609
14.7822	0.0489132	0.997607
14.7995	0.0489234	0.997607
14.8168	0.0489329	0.997606
14.8341	0.0489419	0.997605
14.8514	0.0489502	0.997604
14.8687	0.048958	0.997603
14.886	0.0489651	0.997602
14.9033	0.0489717	0.997602
14.9206	0.0489776	0.997601
14.9379	0.048983	0.997601
14.9552	0.0489878	0.9976
14.9725	0.0489919	0.9976
14.9898	0.0489955	0.997599
15.0071	0.0489986	0.997599
15.0244	0.049001	0.997599
15.0417	0.0490029	0.997599
15.059	0.0490042	0.997599
15.0763	0.049005	0.997599
15.0936	0.0490052	0.997598
15.1109	0.0490049	0.997599
15.1282	0.0490041	0.997599
15.1455	0.0490028	0.997599
15.1628	0.0490009	0.997599
15.1801	0.0489986	0.997599
15.1974	0.0489958	0.997599
15.2147	0.0489925	0.9976
15.232	0.0489888	0.9976
15.2493	0.0489846	0.997601
15.2666	0.0489801	0.997601
15.2839	0.0489751	0.997601
15.3012	0.0489698	0.997602
15.3185	0.048964	0.997603
15.3358	0.048958	0.997603
15.3531	0.0489515	0.997604
15.3704	0.0489448	0.997604
15.3877	0.0489378	0.997605
15.405	0.0489305	0.997606
15.4223	0.048923	0.997607
15.4396	0.0489152	0.997607
15.4569	0.0489073	0.997608
15.4742	0.0488991	0.997609
15.4915	0.0488908	0.99761
15.5088	0.0488824	0.997611
15.5261	0.0488738	0.997611
15.5434	0.0488652	0.997612
15.5607	0.0488564	0.997613
15.578	0.0488477	0.997614
15.5953	0.0488389	0.997615
15.6126	0.0488302	0.997616
15.6299	0.0488215	0.997616
15.6472	0.0488128	0.997617
15.6645	0.0488043	0.997618
15.6818	0.0487958	0.997619
15.6991	0.0487875	0.99762
15.7164	0.0487794	0.997621
15.7337	0.0487715	0.997621
15.751	0.0487639	0.997622
15.7683	0.0487564	0.997623
15.7856	0.0487493	0.997624
15.8029	0.0487425	0.997624
15.8202	0.048736	0.997625
15.8375	0.04873	0.997625
15.8548	0.0487243	0.997626
15.8721	0.048719	0.997626
15.8894	0.0487142	0.997627
15.9067	0.0487099	0.997627
15.924	0.048706	0.997628
15.9413	0.0487028	0.997628
15.9586	0.0487	0.997628
15.9759	0.0486979	0.997629
15.9932	0.0486964	0.997629
16.0105	0.0486956	0.997629
16.0278	0.0486954	0.997629
16.0451	0.0486959	0.997629
16.0624	0.0486971	0.997629
16.0797	0.0486991	0.997628
16.097	0.0487019	0.997628
16.1143	0.0487054	0.997628
16.1316	0.0487098	0.997627
16.1489	0.048715	0.997627
16.1662	0.0487211	0.997626
16.1835	0.0487281	0.997626
16.2008	0.0487359	0.997625
16.2181	0.0487447	0.997624
16.2354	0.0487545	0.997623
16.2527	0.0487652	0.997622
16.27	0.0487769	0.997621
16.2873	0.0487896	0.99762
16.3046	0.0488033	0.997618
16.3219	0.048818	0.997617
16.3392	0.0488338	0.997615
16.3565	0.0488507	0.997614
16.3738	0.0488686	0.997612
16.3911	0.0488877	0.99761
16.4084	0.0489078	0.997608
16.4257	0.048929	0.997606
16.443	0.0489514	0.997604
16.4603	0.0489749	0.997601
16.4776	0.0489995	0.997599
16.4949	0.0490253	0.997597
16.5122	0.0490522	0.997594
16.5295	0.0490803	0.997591
16.5468	0.0491096	0.997588
16.5641	0.04914	0.997585
16.5814	0.0491715	0.997582
16.5987	0.0492043	0.997579
16.616	0.0492382	0.997576
16.6333	0.0492732	0.997572
16.6506	0.0493094	0.997569
16.6679	0.0493467	0.997565
16.6852	0.0493852	0.997561
16.7025	0.0494249	0.997557
16.7198	0.0494656	0.997553
16.7371	0.0495075	0.997549
16.7544	0.0495504	0.997545
16.7717	0.0495945	0.99754
16.789	0.0496396	0.997536
16.8063	0.0496858	0.997531
16.8236	0.0497331	0.997527
16.8409	0.0497813	0.997522
16.8582	0.0498306	0.997517
16.8755	0.0498809	0.997512
16.8928	0.0499321	0.997507
16.9101	0.0499842	0.997502
16.9274	0.0500373	0.997496
16.9447	0.0500912	0.997491
16.962	0.050146	0.997485
16.9793	0.0502016	0.99748
16.9966	0.050258	0.997474
17.0139	0.0503151	0.997468
17.0312	0.050373	0.997463
17.0485	0.0504315	0.997457
17.0658	0.0504907	0.997451
17.0831	0.0505505	0.997445
17.1004	0.0506108	0.997439
17.1177	0.0506717	0.997432
17.135	0.050733	0.997426
17.1523	0.0507948	0.99742
17.1696	0.0508569	0.997414
17.1869	0.0509193	0.997407
17.2042	0.050982	0.997401
17.2215	0.0510449	0.997394
17.2388	0.051108	0.997388
17.2561	0.0511712	0.997382
17.2734	0.0512344	0.997375
17.2907	0.0512976	0.997369
17.308	0.0513607	0.997362
17.3253	0.0514237	0.997356
17.3426	0.0514864	0.997349
17.3599	0.0515489	0.997343
17.3772	0.0516111	0.997336
17.3945	0.0516728	0.99733
17.4118	0.051734	0.997324
17.4291	0.0517947	0.997317
17.4464	0.0518548	0.997311
17.4637	0.0519142	0.997305
17.481	0.0519727	0.997299
17.4983	0.0520304	0.997293
17.5156	0.0520872	0.997287
17.5329	0.052143	0.997281
17.5502	0.0521977	0.997275
17.5675	0.0522511	0.99727
17.5848	0.0523034	0.997264
17.6021	0.0523543	0.997259
17.6194	0.0524037	0.997254
17.6367	0.0524517	0.997249
17.654	0.052498	0.997244
17.6713	0.0525427	0.997239
17.6886	0.0525856	0.997235
17.7059	0.0526267	0.99723
17.7232	0.0526658	0.997226
17.7405	0.0527029	0.997222
17.7578	0.0527379	0.997219
17.7751	0.0527707	0.997215
17.7924	0.0528013	0.997212
17.8097	0.0528294	0.997209
17.827	0.0528552	0.997206
17.8443	0.0528784	0.997204
17.8616	0.052899	0.997202
17.8789	0.0529169	0.9972
17.8962	0.0529321	0.997198
17.9135	0.0529444	0.997197
17.9308	0.0529538	0.997196
17.9481	0.0529602	0.997195
17.9654	0.0529636	0.997195
17.9827	0.0529638	0.997195
18	0.0529608	0.997195
