# Supplementary material for: A novel portable anechoic chamber using ultra-thin 2D microwave absorber for industrial 5.0
Source: Sci Rep. 2024 Mar 4;14:5358. doi: 10.1038/s41598-024-55595-4 (PMC10912666; doi:10.1038/s41598-024-55595-4)
Supplement: Supplementary file 1 — Supplementary Information. [file 41598_2024_55595_MOESM1_ESM.zip › RAW_DATA/s11_absorbers_measurements_phi.csv]

freq(ghz)	phi 0	phi 45	phi =90
0.66252925	-49.86425459	-49.86425459	-49.86425459
0.7950291	-32.13213503	-32.13213503	-32.13213503
0.92752895	-29.95569574	-29.95569574	-29.95569574
1.0600288	-27.24682013	-27.24682013	-27.24682013
1.19252865	-35.27531241	-35.27531241	-35.27531241
1.3250285	-27.25672163	-27.25672163	-27.25672163
1.45752835	-31.88674711	-31.88674711	-31.88674711
1.5900282	-30.47637988	-30.47637988	-30.47637988
1.72252805	-28.67888959	-28.67888959	-28.67888959
1.8550279	-35.88332981	-35.88332981	-35.88332981
1.98752775	-41.24154697	-41.24154697	-41.24154697
2.1200276	-27.09113136	-27.09113136	-27.09113136
2.25252745	-29.33464077	-29.33464077	-29.33464077
2.3850273	-33.38257267	-33.38257267	-33.38257267
2.51752715	-30.13775801	-30.13775801	-30.13775801
2.650027	-30.53211157	-30.53211157	-30.53211157
2.78252685	-37.9006567	-37.9006567	-37.9006567
2.9150267	-36.41481015	-36.41481015	-36.41481015
3.04752655	-33.44375906	-33.44375906	-33.44375906
3.1800264	-35.71430529	-35.71430529	-35.71430529
3.31252625	-36.44763716	-36.44763716	-36.44763716
3.4450261	-36.99564233	-36.99564233	-36.99564233
3.57752595	-40.69498163	-40.69498163	-40.69498163
3.7100258	-43.68035083	-43.68035083	-43.68035083
3.84252565	-43.3917496	-43.3917496	-43.3917496
3.9750255	-44.63376555	-44.63376555	-44.63376555
4.10752535	-57.35378823	-57.35378823	-57.35378823
4.2400252	-60.75633724	-60.75633724	-60.75633724
4.37252505	-48.85936586	-48.85936586	-48.85936586
4.5050249	-46.90386611	-46.90386611	-46.90386611
4.63752475	-52.21238805	-52.21238805	-52.21238805
4.7700246	-42.09578476	-42.09578476	-42.09578476
4.90252445	-42.20562567	-42.20562567	-42.20562567
5.0350243	-43.17726428	-43.17726428	-43.17726428
5.16752415	-42.29146842	-42.29146842	-42.29146842
5.300024	-44.35740176	-44.35740176	-44.35740176
5.43252385	-43.91916952	-43.91916952	-43.91916952
5.5650237	-44.77532761	-44.77532761	-44.77532761
5.69752355	-47.33252762	-47.33252762	-47.33252762
5.8300234	-51.94267456	-51.94267456	-51.94267456
5.96252325	-54.09143301	-54.09143301	-54.09143301
6.0950231	-49.77820418	-49.77820418	-49.77820418
6.22752295	-64.0638973	-64.0638973	-64.0638973
6.3600228	-56.64802335	-56.64802335	-56.64802335
6.49252265	-52.15460121	-52.15460121	-52.15460121
6.6250225	-47.22200368	-47.22200368	-47.22200368
6.75752235	-49.33964796	-49.33964796	-49.33964796
6.8900222	-46.24889992	-46.24889992	-46.24889992
7.02252205	-45.6618693	-45.6618693	-45.6618693
7.1550219	-43.6827756	-43.6827756	-43.6827756
7.28752175	-43.8612405	-43.8612405	-43.8612405
7.4200216	-45.73643196	-45.73643196	-45.73643196
7.55252145	-44.79639596	-44.79639596	-44.79639596
7.6850213	-46.38655502	-46.38655502	-46.38655502
7.81752115	-47.05284643	-47.05284643	-47.05284643
7.950021	-45.64730946	-45.64730946	-45.64730946
8.08252085	-48.1137621	-48.1137621	-48.1137621
8.2150207	-46.71093013	-46.71093013	-46.71093013
8.34752055	-49.45318537	-49.45318537	-49.45318537
8.4800204	-50.53264435	-50.53264435	-50.53264435
8.61252025	-57.12831278	-57.12831278	-57.12831278
8.7450201	-56.58939497	-56.58939497	-56.58939497
8.87751995	-52.81963585	-52.81963585	-52.81963585
9.0100198	-55.68248765	-55.68248765	-55.68248765
9.14251965	-56.43328981	-56.43328981	-56.43328981
9.2750195	-53.41064234	-53.41064234	-53.41064234
9.40751935	-52.57850402	-52.57850402	-52.57850402
9.5400192	-55.18981223	-55.18981223	-55.18981223
9.67251905	-53.96779828	-53.96779828	-53.96779828
9.8050189	-49.43059418	-49.43059418	-49.43059418
9.93751875	-49.88709598	-49.88709598	-49.88709598
10.0700186	-54.19836752	-54.19836752	-54.19836752
10.20251845	-52.38128486	-52.38128486	-52.38128486
10.3350183	-57.02909331	-57.02909331	-57.02909331
10.46751815	-56.59841453	-56.59841453	-56.59841453
10.600018	-58.08253131	-58.08253131	-58.08253131
10.73251785	-55.72552472	-55.72552472	-55.72552472
10.8650177	-59.79886691	-59.79886691	-59.79886691
10.99751755	-67.36669602	-67.36669602	-67.36669602
11.1300174	-63.07788111	-63.07788111	-63.07788111
11.26251725	-60.91913869	-60.91913869	-60.91913869
11.3950171	-63.69108365	-63.69108365	-63.69108365
11.52751695	-59.44367572	-59.44367572	-59.44367572
11.6600168	-65.60777115	-65.60777115	-65.60777115
11.79251665	-67.61886593	-67.61886593	-67.61886593
11.9250165	-58.60105894	-58.60105894	-58.60105894
12.05751635	-61.88768478	-61.88768478	-61.88768478
12.1900162	-64.51907753	-64.51907753	-64.51907753
12.32251605	-78.72295616	-78.72295616	-78.72295616
12.4550159	-78.59554745	-78.59554745	-78.59554745
12.58751575	-59.72355453	-59.72355453	-59.72355453
12.7200156	-58.14173697	-58.14173697	-58.14173697
12.85251545	-58.57076628	-58.57076628	-58.57076628
12.9850153	-55.13376563	-55.13376563	-55.13376563
13.11751515	-61.17807222	-61.17807222	-61.17807222
13.250015	-62.41600519	-62.41600519	-62.41600519
13.38251485	-68.01564158	-68.01564158	-68.01564158
13.5150147	-55.57601631	-55.57601631	-55.57601631
13.64751455	-56.96920128	-56.96920128	-56.96920128
13.7800144	-64.15115542	-64.15115542	-64.15115542
13.91251425	-63.71211571	-63.71211571	-63.71211571
14.0450141	-62.48185824	-62.48185824	-62.48185824
14.17751395	-66.74788132	-66.74788132	-66.74788132
14.3100138	-78.6823435	-78.6823435	-78.6823435
14.44251365	-65.07992804	-65.07992804	-65.07992804
14.5750135	-62.73965851	-62.73965851	-62.73965851
14.70751335	-65.37841753	-65.37841753	-65.37841753
14.8400132	-58.67650982	-58.67650982	-58.67650982
14.97251305	-53.66266659	-53.66266659	-53.66266659
15.1050129	-54.30029294	-54.30029294	-54.30029294
15.23751275	-52.92033752	-52.92033752	-52.92033752
15.3700126	-62.73240951	-62.73240951	-62.73240951
15.50251245	-55.42249721	-55.42249721	-55.42249721
15.6350123	-54.52890497	-54.52890497	-54.52890497
15.76751215	-57.53391688	-57.53391688	-57.53391688
15.900012	-57.58195278	-57.58195278	-57.58195278
16.03251185	-58.87865266	-58.87865266	-58.87865266
16.1650117	-79.36834049	-79.36834049	-79.36834049
16.29751155	-57.58599118	-57.58599118	-57.58599118
16.4300114	-59.09806094	-59.09806094	-59.09806094
16.56251125	-62.89870173	-62.89870173	-62.89870173
16.6950111	-61.75109437	-61.75109437	-61.75109437
16.82751095	-77.57155462	-77.57155462	-77.57155462
16.9600108	-62.72693642	-62.72693642	-62.72693642
17.09251065	-62.23933278	-62.23933278	-62.23933278
17.2250105	-64.32922437	-64.32922437	-64.32922437
17.35751035	-65.94895128	-65.94895128	-65.94895128
17.4900102	-59.19609801	-59.19609801	-59.19609801
17.62251005	-60.59701094	-60.59701094	-60.59701094
17.7550099	-61.38088961	-61.38088961	-61.38088961
17.88750975	-53.95592022	-53.95592022	-53.95592022
18.0200096	-50.11479877	-50.11479877	-50.11479877
