# Supplementary material for: A novel portable anechoic chamber using ultra-thin 2D microwave absorber for industrial 5.0
Source: Sci Rep. 2024 Mar 4;14:5358. doi: 10.1038/s41598-024-55595-4 (PMC10912666; doi:10.1038/s41598-024-55595-4)
Supplement: Supplementary file 1 — Supplementary Information. [file 41598_2024_55595_MOESM1_ESM.zip › RAW_DATA/s11_parameter_antenna/2.43_A_1_C.csv]

	BEGIN	Conv	S11(DB)
0.7	700000000	-0.138773247	-0.10707425
0.7865	786500000	-0.155683629	-0.084538691
0.873	873000000	-0.139879281	-0.075343326
0.9595	959500000	-0.131084575	-0.055824276
1.046	1046000000	-0.109987419	-0.047935653
1.1325	1132500000	-0.109881396	-0.057044592
1.219	1219000000	-0.124231245	-0.071310207
1.3055	1305500000	-0.127975778	-0.066747963
1.392	1392000000	-0.121694958	-0.089124233
1.4785	1478500000	-0.118809742	-0.12065492
1.565	1565000000	-0.110787152	-0.10564938
1.6515	1651500000	-0.117518677	-0.13260566
1.738	1738000000	-0.139226782	-0.14436497
1.8245	1824500000	-0.128344163	-0.1706859
1.911	1911000000	-0.185467601	-0.22332528
1.9975	1997500000	-0.224897579	-0.24666756
2.084	2084000000	-0.222839239	-0.30390927
2.1705	2170500000	-0.338972987	-0.39422017
2.257	2257000000	-0.537405294	-0.56971669
2.3435	2343500000	-1.456165757	-1.5897932
2.43	2430000000	-23.49879409	-18.157242
2.5165	2516500000	-1.784402485	-1.9354954
2.603	2603000000	-0.732889495	-0.83803326
2.6895	2689500000	-0.533652281	-0.65870303
2.776	2776000000	-0.459193553	-0.52292252
2.8625	2862500000	-0.462348168	-0.52341104
2.949	2949000000	-0.441613172	-0.54759198
3.0355	3035500000	-0.43691946	-0.52106011
3.122	3122000000	-0.482166997	-0.53363222
3.2085	3208500000	-0.507948482	-0.51835555
3.295	3295000000	-0.601805393	-0.71599191
3.3815	3381500000	-0.74950572	-0.76637369
3.468	3468000000	-0.907062221	-1.0532888
3.5545	3554500000	-1.323469615	-1.5184449
3.641	3641000000	-2.490209845	-3.0979028
3.7275	3727500000	-7.874204924	-9.7369432
3.814	3814000000	-7.289376986	-6.5574145
3.9005	3900500000	-2.398492451	-2.4709728
3.987	3987000000	-1.323689541	-1.4422143
4.0735	4073500000	-0.986983979	-1.2686231
4.16	4160000000	-0.893985711	-1.210634
4.2465	4246500000	-0.902443106	-1.266834
4.333	4333000000	-1.136174198	-1.5395532
4.4195	4419500000	-1.791818308	-2.1502366
4.506	4506000000	-4.254428815	-4.3747587
4.5925	4592500000	-18.36182661	-16.34737
4.679	4679000000	-6.82671733	-7.932313
4.7655	4765500000	-4.939780697	-6.1218867
4.852	4852000000	-3.751752985	-4.0529513
4.9385	4938500000	-1.524613062	-2.0875006
5.025	5025000000	-1.089197907	-1.6237607
5.1115	5111500000	-0.964280656	-1.4849489
5.198	5198000000	-0.867065496	-1.2904149
5.2845	5284500000	-0.856098304	-1.21433
5.371	5371000000	-0.878368128	-1.1496168
5.4575	5457500000	-0.961231048	-1.1496878
5.544	5544000000	-1.0478667	-1.1862537
5.6305	5630500000	-1.138230775	-1.3914863
5.717	5717000000	-1.226769722	-2.1102071
5.8035	5803500000	-1.374648313	-3.289959
5.89	5890000000	-1.530917578	-5.2953639
5.9765	5976500000	-1.762427271	-7.099257
6.063	6063000000	-2.772153126	-10.494336
6.1495	6149500000	-13.93173427	-13.127273
6.236	6236000000	-4.441483698	-4.8506236
6.3225	6322500000	-2.737410992	-4.3579574
6.409	6409000000	-2.302997738	-4.3865967
6.4955	6495500000	-2.138865809	-4.0503545
6.582	6582000000	-2.097424767	-4.012609
6.6685	6668500000	-2.093658888	-3.6925824
6.755	6755000000	-2.293413512	-3.8950593
6.8415	6841500000	-2.845734587	-4.2246809
6.928	6928000000	-4.321121988	-5.6392326
7.0145	7014500000	-8.387448215	-9.6779528
7.101	7101000000	-17.16412625	-14.634941
7.1875	7187500000	-8.877301205	-9.4314022
7.274	7274000000	-5.676424657	-7.0107589
7.3605	7360500000	-7.195111422	-8.7405624
7.447	7447000000	-5.270755394	-5.5215354
7.5335	7533500000	-2.837137883	-3.1920667
7.62	7620000000	-2.446909247	-2.6243665
7.7065	7706500000	-3.285266799	-3.5709164
7.793	7793000000	-5.436706517	-5.0051799
7.8795	7879500000	-8.932409621	-7.8626542
7.966	7966000000	-12.4696249	-10.520817
8.0525	8052500000	-11.37953699	-10.370252
8.139	8139000000	-7.865381424	-7.9459085
8.2255	8225500000	-4.758852834	-4.6298203
8.312	8312000000	-3.291376395	-3.1598711
8.3985	8398500000	-3.739707378	-3.8156114
8.485	8485000000	-5.495715997	-5.1682858
8.5715	8571500000	-7.530829321	-7.2558169
8.658	8658000000	-9.458333786	-8.9505415
8.7445	8744500000	-11.10053623	-10.422312
8.831	8831000000	-12.35705972	-11.59023
8.9175	8917500000	-12.94680203	-12.299606
9.004	9004000000	-12.96068899	-12.821982
9.0905	9090500000	-12.68948814	-12.475485
9.177	9177000000	-13.87031691	-15.779142
9.2635	9263500000	-11.82128407	-12.258216
9.35	9350000000	-9.878853955	-11.700322
9.4365	9436500000	-9.504599858	-11.171929
9.523	9523000000	-13.50310121	-16.312599
9.6095	9609500000	-25.69994062	-18.948143
9.696	9696000000	-9.765134033	-9.6699648
9.7825	9782500000	-5.322640102	-4.7779603
9.869	9869000000	-3.42152107	-3.053637
9.9555	9955500000	-2.628884016	-2.3022633
10.042	10042000000	-2.44017243	-1.7475097
10.1285	10128500000	-2.596992555	-2.189765
10.215	10215000000	-2.98977063	-2.0134389
10.3015	10301500000	-3.881226532	-3.4233971
10.388	10388000000	-3.865789446	-3.0161328
10.4745	10474500000	-4.180265206	-4.0332913
10.561	10561000000	-4.920294711	-4.521791
10.6475	10647500000	-5.981952114	-6.2251096
10.734	10734000000	-7.268536862	-8.5526199
10.8205	10820500000	-7.626149579	-7.1747661
10.907	10907000000	-7.11595881	-6.5480475
10.9935	10993500000	-6.68273917	-5.8366165
11.08	11080000000	-5.482468417	-4.4009299
11.1665	11166500000	-4.448793253	-4.0513325
11.253	11253000000	-4.158085045	-3.4311283
11.3395	11339500000	-4.472257713	-4.4345708
11.426	11426000000	-5.677497475	-5.3071508
11.5125	11512500000	-8.604048667	-9.304718
11.599	11599000000	-14.19085535	-13.345216
11.6855	11685500000	-10.23974144	-9.3874931
11.772	11772000000	-6.733544569	-5.7041416
11.8585	11858500000	-5.134685952	-4.3608937
11.945	11945000000	-4.395029659	-3.6584523
12.0315	12031500000	-4.28051002	-3.6309071
12.118	12118000000	-5.076300115	-4.7616816
12.2045	12204500000	-7.425849028	-7.089922
12.291	12291000000	-14.73883429	-16.038254
12.3775	12377500000	-18.21532391	-15.429722
12.464	12464000000	-9.236873578	-7.6205902
12.5505	12550500000	-6.395248298	-4.6790719
12.637	12637000000	-5.373868811	-4.4719601
12.7235	12723500000	-5.692451046	-4.5282326
12.81	12810000000	-5.936601027	-5.0391364
12.8965	12896500000	-4.692092753	-3.4574106
12.983	12983000000	-3.6135834	-2.9072971
13.0695	13069500000	-3.165041253	-1.9763619
13.156	13156000000	-3.023165304	-2.1424115
13.2425	13242500000	-3.051515525	-1.8869196
13.329	13329000000	-3.302875495	-2.186028
13.4155	13415500000	-3.739645279	-2.9093688
13.502	13502000000	-4.744257583	-3.6206145
13.5885	13588500000	-6.847329317	-7.0203695
13.675	13675000000	-10.88657596	-11.787197
13.7615	13761500000	-12.01057325	-9.2980042
13.848	13848000000	-8.901969408	-7.442296
13.9345	13934500000	-7.743770341	-6.8209844
14.021	14021000000	-8.303176609	-7.1499982
14.1075	14107500000	-10.13667156	-11.001134
14.194	14194000000	-13.39566567	-12.212537
14.2805	14280500000	-15.03472868	-14.123705
14.367	14367000000	-13.14600829	-10.814193
14.4535	14453500000	-13.01804516	-10.743236
14.54	14540000000	-14.92971075	-11.206937
14.6265	14626500000	-19.384667	-16.263838
14.713	14713000000	-19.92210909	-18.938705
14.7995	14799500000	-14.33775592	-12.730314
14.886	14886000000	-11.59456085	-11.069798
14.9725	14972500000	-10.48687293	-8.6797171
15.059	15059000000	-10.18920089	-9.4608898
15.1455	15145500000	-10.38071215	-9.1012173
15.232	15232000000	-10.85833026	-9.8651724
15.3185	15318500000	-12.06077727	-10.666742
15.405	15405000000	-14.91148074	-14.001056
15.4915	15491500000	-22.34864903	-18.111235
15.578	15578000000	-16.10226234	-15.322529
15.6645	15664500000	-9.549538474	-6.7053237
15.751	15751000000	-6.946016582	-7.7232351
15.8375	15837500000	-5.664816178	-4.4185076
15.924	15924000000	-5.653868156	-5.4896998
16.0105	16010500000	-6.746294962	-7.026804
16.097	16097000000	-9.887089821	-8.4548159
16.1835	16183500000	-18.14069538	-16.409775
16.27	16270000000	-21.49102014	-25.673344
16.3565	16356500000	-14.36102648	-8.3879061
16.443	16443000000	-12.20769234	-11.517518
16.5295	16529500000	-11.80336049	-6.0614123
16.616	16616000000	-12.22892082	-11.524503
16.7025	16702500000	-12.26321738	-7.2202587
16.789	16789000000	-12.16792889	-12.535945
16.8755	16875500000	-12.6609355	-8.7615242
16.962	16962000000	-14.09602704	-13.037292
17.0485	17048500000	-16.30538564	-10.471785
17.135	17135000000	-18.2791542	-18.066177
17.2215	17221500000	-18.14795815	-12.516746
17.308	17308000000	-14.16638614	-13.478044
17.3945	17394500000	-11.26365553	-8.3007269
17.481	17481000000	-9.4950756	-8.6388922
17.5675	17567500000	-8.718024862	-7.8517933
17.654	17654000000	-8.18691087	-6.4577451
17.7405	17740500000	-7.819294537	-6.6479607
17.827	17827000000	-7.568284397	-7.2983103
17.9135	17913500000	-7.588283076	-5.3096147
18	18000000000	-8.28109464	-6.6953874
	END
