# Supplementary material for: A novel portable anechoic chamber using ultra-thin 2D microwave absorber for industrial 5.0
Source: Sci Rep. 2024 Mar 4;14:5358. doi: 10.1038/s41598-024-55595-4 (PMC10912666; doi:10.1038/s41598-024-55595-4)
Supplement: Supplementary file 1 — Supplementary Information. [file 41598_2024_55595_MOESM1_ESM.zip › RAW_DATA/s11_parameter_antenna/2.43_A_2_C.csv]

	BEGIN		Proposed
0.7	700000000	-0.145241248	-0.07311561
0.7865	786500000	-0.172249911	-0.053643711
0.873	873000000	-0.15443369	-0.071306251
0.9595	959500000	-0.140888156	-0.036172342
1.046	1046000000	-0.138556129	-0.031682327
1.1325	1132500000	-0.147945421	-0.041720975
1.219	1219000000	-0.142356432	-0.0514546
1.3055	1305500000	-0.130559407	-0.042347278
1.392	1392000000	-0.116332873	-0.068749428
1.4785	1478500000	-0.121746989	-0.085533381
1.565	1565000000	-0.118330056	-0.076196507
1.6515	1651500000	-0.114045201	-0.085348576
1.738	1738000000	-0.135535791	-0.094981305
1.8245	1824500000	-0.145457039	-0.12812759
1.911	1911000000	-0.188257022	-0.16402915
1.9975	1997500000	-0.24417485	-0.17647548
2.084	2084000000	-0.265372188	-0.23978949
2.1705	2170500000	-0.384095866	-0.32746026
2.257	2257000000	-0.661090939	-0.56106514
2.3435	2343500000	-2.175535388	-2.3101051
2.43	2430000000	-8.427201839	-7.7517662
2.5165	2516500000	-1.134298772	-1.1651953
2.603	2603000000	-0.601512027	-0.61761761
2.6895	2689500000	-0.478725836	-0.51874262
2.776	2776000000	-0.418659848	-0.44079429
2.8625	2862500000	-0.450958458	-0.47986981
2.949	2949000000	-0.448020955	-0.50509846
3.0355	3035500000	-0.471488377	-0.49718696
3.122	3122000000	-0.548094613	-0.51606119
3.2085	3208500000	-0.563790759	-0.53506899
3.295	3295000000	-0.664241311	-0.70350581
3.3815	3381500000	-0.845482006	-0.78660524
3.468	3468000000	-1.110638459	-1.100572
3.5545	3554500000	-1.86940717	-1.8118269
3.641	3641000000	-4.410495793	-4.6940837
3.7275	3727500000	-12.87220045	-12.947128
3.814	3814000000	-3.540569485	-3.3551805
3.9005	3900500000	-1.60080097	-1.6912243
3.987	3987000000	-1.107661865	-1.0474485
4.0735	4073500000	-0.94379496	-0.95144248
4.16	4160000000	-0.922937309	-0.92364895
4.2465	4246500000	-1.015134858	-1.0018773
4.333	4333000000	-1.421447435	-1.3701745
4.4195	4419500000	-2.644591039	-2.5592942
4.506	4506000000	-8.193396408	-8.062562
4.5925	4592500000	-10.86982784	-11.995859
4.679	4679000000	-4.895754188	-4.9954391
4.7655	4765500000	-4.667771289	-4.3503108
4.852	4852000000	-1.686765017	-1.5873448
4.9385	4938500000	-1.149593593	-1.0311574
5.025	5025000000	-0.936987345	-0.83979106
5.1115	5111500000	-0.855181734	-0.80323952
5.198	5198000000	-0.805190697	-0.76443905
5.2845	5284500000	-0.803936817	-0.80212861
5.371	5371000000	-0.832063333	-0.91828543
5.4575	5457500000	-0.931401405	-1.0399538
5.544	5544000000	-1.036242279	-1.1524185
5.6305	5630500000	-1.150090274	-1.1872969
5.717	5717000000	-1.255744073	-1.3598374
5.8035	5803500000	-1.422163123	-1.4063331
5.89	5890000000	-1.718269069	-1.7021728
5.9765	5976500000	-2.494557257	-2.5109346
6.063	6063000000	-8.928170404	-9.6061544
6.1495	6149500000	-5.20040927	-4.7515244
6.236	6236000000	-2.853865959	-2.7061832
6.3225	6322500000	-2.393131601	-2.2433081
6.409	6409000000	-2.224464432	-2.1272762
6.4955	6495500000	-2.169446811	-2.0933843
6.582	6582000000	-2.176500654	-2.1302929
6.6685	6668500000	-2.304399308	-2.2449071
6.755	6755000000	-2.711291512	-2.7552428
6.8415	6841500000	-3.742182528	-3.7487319
6.928	6928000000	-6.402518017	-6.7307196
7.0145	7014500000	-14.37462814	-16.311476
7.101	7101000000	-11.56280517	-11.20275
7.1875	7187500000	-6.622972049	-6.4193687
7.274	7274000000	-7.630910458	-7.8161678
7.3605	7360500000	-5.216644171	-5.0641756
7.447	7447000000	-2.70708453	-2.6522708
7.5335	7533500000	-2.0543504	-2.0050235
7.62	7620000000	-2.167291244	-2.2266283
7.7065	7706500000	-3.326961506	-3.4414585
7.793	7793000000	-6.034718537	-6.0128899
7.8795	7879500000	-10.5171307	-10.028811
7.966	7966000000	-12.60464904	-11.573925
8.0525	8052500000	-9.01479739	-8.3481712
8.139	8139000000	-5.855131527	-5.1946392
8.2255	8225500000	-3.371005502	-3.1371939
8.312	8312000000	-2.745804955	-2.6327538
8.3985	8398500000	-3.543277338	-3.5332539
8.485	8485000000	-5.028176993	-5.0463171
8.5715	8571500000	-6.615726518	-7.0557761
8.658	8658000000	-8.185692481	-9.0662994
8.7445	8744500000	-9.628729759	-10.409348
8.831	8831000000	-11.06165168	-11.413797
8.9175	8917500000	-12.39769756	-12.719004
9.004	9004000000	-14.8457084	-14.846093
9.0905	9090500000	-17.36599144	-16.376154
9.177	9177000000	-15.66984776	-15.708247
9.2635	9263500000	-13.95565268	-14.462977
9.35	9350000000	-13.25656859	-14.905232
9.4365	9436500000	-17.240234	-20.21966
9.523	9523000000	-20.57714225	-19.739374
9.6095	9609500000	-11.13746519	-10.587995
9.696	9696000000	-6.779054025	-6.8181038
9.7825	9782500000	-4.384506465	-4.1394372
9.869	9869000000	-3.150465603	-2.9395628
9.9555	9955500000	-2.583317983	-2.3435609
10.042	10042000000	-2.536866649	-2.293232
10.1285	10128500000	-3.038711614	-3.0146308
10.215	10215000000	-3.959611999	-3.4046307
10.3015	10301500000	-3.661454924	-3.2796409
10.388	10388000000	-4.051003672	-3.7078617
10.4745	10474500000	-4.826728847	-4.6199846
10.561	10561000000	-6.004543787	-5.576087
10.6475	10647500000	-7.41434678	-6.948493
10.734	10734000000	-8.292552751	-8.6623459
10.8205	10820500000	-8.119091013	-8.7344503
10.907	10907000000	-6.824835289	-7.7741089
10.9935	10993500000	-5.213279369	-5.4936714
11.08	11080000000	-4.332723916	-4.3113375
11.1665	11166500000	-4.267729178	-4.1249442
11.253	11253000000	-5.086882111	-4.6470103
11.3395	11339500000	-7.155200855	-6.8842688
11.426	11426000000	-12.27646475	-11.639211
11.5125	11512500000	-13.80499371	-12.550058
11.599	11599000000	-7.775318515	-7.3748298
11.6855	11685500000	-5.310040894	-5.2358313
11.772	11772000000	-4.348023004	-4.3809495
11.8585	11858500000	-3.877157452	-4.3186984
11.945	11945000000	-4.048285045	-5.0444751
12.0315	12031500000	-5.396208087	-6.8670959
12.118	12118000000	-9.059374462	-12.211289
12.2045	12204500000	-27.7536996	-17.728947
12.291	12291000000	-10.82018435	-9.100173
12.3775	12377500000	-6.240846722	-5.3967543
12.464	12464000000	-4.872410163	-4.06145
12.5505	12550500000	-4.963549027	-4.2181821
12.637	12637000000	-5.048902404	-4.5229578
12.7235	12723500000	-4.369074796	-3.8589523
12.81	12810000000	-3.782410056	-3.2919972
12.8965	12896500000	-3.486175348	-3.0815513
12.983	12983000000	-3.326424707	-3.3551021
13.0695	13069500000	-3.289214817	-2.9516547
13.156	13156000000	-3.406844294	-3.1323533
13.2425	13242500000	-3.652980055	-3.2331462
13.329	13329000000	-4.239656191	-4.1958003
13.4155	13415500000	-5.474353812	-6.013104
13.502	13502000000	-8.21584091	-11.079328
13.5885	13588500000	-12.57237535	-16.835775
13.675	13675000000	-11.11346329	-10.53584
13.7615	13761500000	-8.624371704	-7.8400497
13.848	13848000000	-8.218709449	-6.9485264
13.9345	13934500000	-9.188836645	-8.2428827
14.021	14021000000	-11.76074165	-11.550425
14.1075	14107500000	-15.05062358	-17.39856
14.194	14194000000	-13.13469081	-18.112932
14.2805	14280500000	-11.90051917	-14.391565
14.367	14367000000	-12.25519686	-12.898038
14.4535	14453500000	-14.49706885	-13.655347
14.54	14540000000	-18.6053876	-17.349335
14.6265	14626500000	-16.85348818	-14.473474
14.713	14713000000	-11.88109244	-11.481328
14.7995	14799500000	-9.580714379	-9.0094957
14.886	14886000000	-8.812419326	-8.2827482
14.9725	14972500000	-8.658141245	-7.5093498
15.059	15059000000	-9.151422069	-8.9543066
15.1455	15145500000	-11.1134753	-10.37448
15.232	15232000000	-16.11882754	-15.155948
15.3185	15318500000	-18.75718644	-17.080069
15.405	15405000000	-12.3312837	-11.486756
15.4915	15491500000	-9.51860445	-8.8010149
15.578	15578000000	-8.054707822	-7.6753964
15.6645	15664500000	-7.021021433	-5.4168024
15.751	15751000000	-6.811570645	-6.5989671
15.8375	15837500000	-7.284832323	-6.398335
15.924	15924000000	-9.498194549	-8.5469437
16.0105	16010500000	-14.77167737	-15.662854
16.097	16097000000	-28.94612838	-25.262426
16.1835	16183500000	-17.27411561	-11.030742
16.27	16270000000	-13.03737452	-11.360888
16.3565	16356500000	-11.84623887	-8.31007
16.443	16443000000	-11.97074729	-8.6583385
16.5295	16529500000	-12.05237599	-8.0456038
16.616	16616000000	-11.69849202	-12.025562
16.7025	16702500000	-11.65083836	-10.641066
16.789	16789000000	-12.41222226	-16.728544
16.8755	16875500000	-12.79664599	-16.2246
16.962	16962000000	-13.41518122	-22.916346
17.0485	17048500000	-15.13990135	-14.972012
17.135	17135000000	-14.13747915	-16.068308
17.2215	17221500000	-10.99611079	-10.629039
17.308	17308000000	-8.636480302	-8.2944851
17.3945	17394500000	-7.609880531	-7.1232815
17.481	17481000000	-7.18109904	-7.2778382
17.5675	17567500000	-7.303204473	-7.1252542
17.654	17654000000	-7.697744426	-8.4934397
17.7405	17740500000	-8.380101807	-10.598752
17.827	17827000000	-9.439830874	-12.076074
17.9135	17913500000	-11.20139743	-10.567887
18	18000000000	-14.0405007	-13.91855
	END
