# Supplementary material for: A novel portable anechoic chamber using ultra-thin 2D microwave absorber for industrial 5.0
Source: Sci Rep. 2024 Mar 4;14:5358. doi: 10.1038/s41598-024-55595-4 (PMC10912666; doi:10.1038/s41598-024-55595-4)
Supplement: Supplementary file 1 — Supplementary Information. [file 41598_2024_55595_MOESM1_ESM.zip › RAW_DATA/s11_parameter_antenna/4.93_1_C.csv]

FREQ	BEGIN	CONVENTIONAL	S11(DB)
0.7	700000000	-0.072031942	-0.072477579
0.7865	786500000	-0.081891857	-0.066826954
0.873	873000000	-0.106054242	-0.099422708
0.9595	959500000	-0.10720052	-0.087835781
1.046	1046000000	-0.125642497	-0.068763241
1.1325	1132500000	-0.165533845	-0.086169764
1.219	1219000000	-0.158012441	-0.10321026
1.3055	1305500000	-0.213206001	-0.10355211
1.392	1392000000	-0.213267604	-0.10391439
1.4785	1478500000	-0.245237927	-0.13929263
1.565	1565000000	-0.215278891	-0.14178118
1.6515	1651500000	-0.164957076	-0.1103858
1.738	1738000000	-0.14986205	-0.13163728
1.8245	1824500000	-0.163171628	-0.13284001
1.911	1911000000	-0.132276357	-0.17502256
1.9975	1997500000	-0.144089703	-0.15760431
2.084	2084000000	-0.168068787	-0.14424552
2.1705	2170500000	-0.190788273	-0.16076854
2.257	2257000000	-0.220409632	-0.14862223
2.3435	2343500000	-0.261981038	-0.15635899
2.43	2430000000	-0.307611404	-0.11852509
2.5165	2516500000	-0.329214867	-0.15369307
2.603	2603000000	-0.339919012	-0.13603811
2.6895	2689500000	-0.374754938	-0.13398856
2.776	2776000000	-0.36765222	-0.1200928
2.8625	2862500000	-0.334949085	-0.14954697
2.949	2949000000	-0.317710418	-0.12824851
3.0355	3035500000	-0.304920427	-0.13806187
3.122	3122000000	-0.280715637	-0.1463379
3.2085	3208500000	-0.286770541	-0.17308222
3.295	3295000000	-0.276049134	-0.17313045
3.3815	3381500000	-0.266068679	-0.19452491
3.468	3468000000	-0.282469886	-0.22285272
3.5545	3554500000	-0.328893325	-0.23696563
3.641	3641000000	-0.367842233	-0.27976638
3.7275	3727500000	-0.423408281	-0.33691633
3.814	3814000000	-0.478565785	-0.36572632
3.9005	3900500000	-0.560415239	-0.41784704
3.987	3987000000	-0.606503102	-0.45892975
4.0735	4073500000	-0.714715264	-0.5091632
4.16	4160000000	-0.787511655	-0.62139785
4.2465	4246500000	-0.905248843	-0.65374684
4.333	4333000000	-0.968634817	-0.82352161
4.4195	4419500000	-1.15606653	-0.96882188
4.506	4506000000	-1.379549673	-1.205066
4.5925	4592500000	-1.701181491	-1.5066658
4.679	4679000000	-2.391061896	-2.2407165
4.7655	4765500000	-3.813401794	-3.6250737
4.852	4852000000	-7.52190041	-7.0527682
4.9385	4938500000	-25.92153891	-21.044643
5.025	5025000000	-10.0959403	-10.816125
5.1115	5111500000	-5.333665837	-5.6896429
5.198	5198000000	-3.601580348	-3.8480067
5.2845	5284500000	-2.808931561	-3.3109229
5.371	5371000000	-2.399923836	-3.0908563
5.4575	5457500000	-2.272809299	-2.7670221
5.544	5544000000	-2.149726703	-2.4483364
5.6305	5630500000	-2.006614536	-2.1733065
5.717	5717000000	-1.995207953	-2.1043875
5.8035	5803500000	-2.0280857	-1.8844446
5.89	5890000000	-2.005961738	-1.8725227
5.9765	5976500000	-1.981246467	-1.8045419
6.063	6063000000	-2.014384553	-1.8137678
6.1495	6149500000	-2.036255823	-1.7716085
6.236	6236000000	-2.06799037	-1.797974
6.3225	6322500000	-2.130580841	-1.8038232
6.409	6409000000	-2.151373102	-1.8871258
6.4955	6495500000	-2.170677983	-1.9479653
6.582	6582000000	-2.231299824	-2.0468175
6.6685	6668500000	-2.337776041	-2.2271259
6.755	6755000000	-2.563027906	-2.5541079
6.8415	6841500000	-2.990654731	-3.0600898
6.928	6928000000	-3.842242799	-3.892139
7.0145	7014500000	-5.241347187	-5.5910907
7.101	7101000000	-7.921663893	-9.0052843
7.1875	7187500000	-13.69197195	-15.783009
7.274	7274000000	-17.91291933	-17.455069
7.3605	7360500000	-10.58615497	-9.6681948
7.447	7447000000	-6.824310393	-6.3552146
7.5335	7533500000	-4.870737915	-4.6066751
7.62	7620000000	-3.79894085	-3.63973
7.7065	7706500000	-3.053785915	-2.9956026
7.793	7793000000	-2.603777984	-2.6660759
7.8795	7879500000	-2.379098239	-2.4775567
7.966	7966000000	-2.320381346	-2.4316635
8.0525	8052500000	-2.463920498	-2.6542182
8.139	8139000000	-2.953789036	-3.2341151
8.2255	8225500000	-3.901971669	-4.2589908
8.312	8312000000	-5.624991051	-5.9801378
8.3985	8398500000	-8.590119404	-8.7557468
8.485	8485000000	-12.68732411	-13.200971
8.5715	8571500000	-14.61131724	-16.643494
8.658	8658000000	-11.56579134	-13.906519
8.7445	8744500000	-8.811257321	-10.689535
8.831	8831000000	-7.045237958	-8.5643759
8.9175	8917500000	-5.958967449	-6.9827309
9.004	9004000000	-5.335285032	-6.0660439
9.0905	9090500000	-4.93709999	-5.5135417
9.177	9177000000	-4.971757903	-5.5064669
9.2635	9263500000	-5.291139455	-6.1060824
9.35	9350000000	-6.025749332	-6.9153671
9.4365	9436500000	-6.976963267	-8.4934025
9.523	9523000000	-8.305893384	-10.308441
9.6095	9609500000	-9.963872765	-12.916359
9.696	9696000000	-11.36485941	-13.380071
9.7825	9782500000	-12.0595027	-12.48179
9.869	9869000000	-12.29736396	-11.144979
9.9555	9955500000	-12.08035344	-10.511419
10.042	10042000000	-11.53701864	-9.9810352
10.1285	10128500000	-10.84663265	-9.5004444
10.215	10215000000	-10.5137619	-9.0177851
10.3015	10301500000	-10.25022606	-8.5410042
10.388	10388000000	-10.1406629	-8.3842344
10.4745	10474500000	-9.972021492	-8.6553288
10.561	10561000000	-10.01457515	-8.688715
10.6475	10647500000	-10.30108634	-9.3176661
10.734	10734000000	-10.89419345	-9.4633713
10.8205	10820500000	-11.75279726	-10.287866
10.907	10907000000	-12.61560429	-10.954262
10.9935	10993500000	-13.07532479	-11.807779
11.08	11080000000	-13.20631915	-11.594387
11.1665	11166500000	-12.01375461	-12.077239
11.253	11253000000	-9.878146626	-11.103014
11.3395	11339500000	-7.375501171	-8.7255945
11.426	11426000000	-5.294926614	-6.1900492
11.5125	11512500000	-3.745094512	-4.3198338
11.599	11599000000	-2.761923832	-3.2684226
11.6855	11685500000	-2.276310168	-2.5689676
11.772	11772000000	-2.156247905	-2.2648573
11.8585	11858500000	-2.29454101	-2.4615023
11.945	11945000000	-2.631516273	-2.8893287
12.0315	12031500000	-3.418428761	-3.7491701
12.118	12118000000	-4.6505922	-4.8768005
12.2045	12204500000	-7.321609794	-7.3576989
12.291	12291000000	-13.00155699	-11.29015
12.3775	12377500000	-12.07890489	-10.483339
12.464	12464000000	-6.398294284	-6.6117954
12.5505	12550500000	-3.97130876	-4.3711891
12.637	12637000000	-3.051686554	-3.2903132
12.7235	12723500000	-2.472070191	-2.7715354
12.81	12810000000	-2.351265347	-2.6387289
12.8965	12896500000	-2.299971314	-2.5098789
12.983	12983000000	-2.305542072	-2.4102297
13.0695	13069500000	-2.400578303	-2.3441288
13.156	13156000000	-2.565049195	-2.5729449
13.2425	13242500000	-2.899468397	-2.6976969
13.329	13329000000	-3.266607823	-2.8746555
13.4155	13415500000	-3.852626895	-3.208523
13.502	13502000000	-4.62198345	-3.5227163
13.5885	13588500000	-5.716882639	-4.4871373
13.675	13675000000	-7.1634974	-5.5057678
13.7615	13761500000	-9.324433375	-7.2902813
13.848	13848000000	-12.45250165	-10.064774
13.9345	13934500000	-15.93837767	-13.93893
14.021	14021000000	-14.87248932	-16.548569
14.1075	14107500000	-11.24207622	-11.897765
14.194	14194000000	-8.53752487	-8.9173555
14.2805	14280500000	-6.818275254	-6.8205228
14.367	14367000000	-5.71482484	-5.6104836
14.4535	14453500000	-4.985294287	-4.7278461
14.54	14540000000	-4.549465836	-4.5213037
14.6265	14626500000	-4.556759815	-4.2066312
14.713	14713000000	-4.536722355	-4.1356516
14.7995	14799500000	-4.633304254	-4.2865462
14.886	14886000000	-5.112902454	-4.7582645
14.9725	14972500000	-5.774038508	-5.185092
15.059	15059000000	-6.919370986	-6.3036966
15.1455	15145500000	-8.759958484	-8.0224171
15.232	15232000000	-11.88783123	-10.795937
15.3185	15318500000	-18.19048828	-16.363531
15.405	15405000000	-29.46023544	-42.500675
15.4915	15491500000	-14.86467865	-17.945164
15.578	15578000000	-10.17512031	-11.846489
15.6645	15664500000	-7.875047153	-8.6223307
15.751	15751000000	-6.720583068	-7.7304606
15.8375	15837500000	-6.136323698	-6.6289926
15.924	15924000000	-5.834247486	-5.4530144
16.0105	16010500000	-5.15532538	-4.7453642
16.097	16097000000	-4.589112636	-4.4020863
16.1835	16183500000	-4.411504143	-4.1224151
16.27	16270000000	-4.505172613	-4.9104528
16.3565	16356500000	-4.824988774	-5.0347376
16.443	16443000000	-5.764359258	-5.6360302
16.5295	16529500000	-7.137800452	-6.7831879
16.616	16616000000	-9.208707156	-10.195391
16.7025	16702500000	-12.86621598	-14.875958
16.789	16789000000	-18.42058506	-21.295469
16.8755	16875500000	-16.3960171	-17.213499
16.962	16962000000	-11.28212399	-11.69583
17.0485	17048500000	-8.411121009	-8.351037
17.135	17135000000	-6.729921	-6.5878577
17.2215	17221500000	-5.780148196	-5.8560567
17.308	17308000000	-5.364051862	-5.4735222
17.3945	17394500000	-5.105832492	-4.7651801
17.481	17481000000	-5.016204185	-4.3311114
17.5675	17567500000	-5.05715374	-4.3331723
17.654	17654000000	-4.798699703	-4.175519
17.7405	17740500000	-4.415257748	-4.229023
17.827	17827000000	-3.660148865	-3.7202458
17.9135	17913500000	-3.237053533	-2.943876
18	18000000000	-3.002016005	-3.0344396
	END
