# Supplementary material for: A novel portable anechoic chamber using ultra-thin 2D microwave absorber for industrial 5.0
Source: Sci Rep. 2024 Mar 4;14:5358. doi: 10.1038/s41598-024-55595-4 (PMC10912666; doi:10.1038/s41598-024-55595-4)
Supplement: Supplementary file 1 — Supplementary Information. [file 41598_2024_55595_MOESM1_ESM.zip › RAW_DATA/s11_parameter_antenna/4.93_A_3_C.csv]

	BEGIN	CON	S11(DB)
0.7	700000000	-0.104394707	-0.16327785
0.7865	786500000	-0.109157063	-0.1887272
0.873	873000000	-0.124524307	-0.17873983
0.9595	959500000	-0.110670271	-0.16802204
1.046	1046000000	-0.121644656	-0.16236135
1.1325	1132500000	-0.15038388	-0.1556989
1.219	1219000000	-0.175422691	-0.17436789
1.3055	1305500000	-0.183696604	-0.15838645
1.392	1392000000	-0.173733787	-0.1399067
1.4785	1478500000	-0.142465179	-0.15173934
1.565	1565000000	-0.152146615	-0.13267037
1.6515	1651500000	-0.118221684	-0.09775053
1.738	1738000000	-0.108175939	-0.12274254
1.8245	1824500000	-0.121539086	-0.10843396
1.911	1911000000	-0.099700254	-0.14005914
1.9975	1997500000	-0.118472442	-0.15879953
2.084	2084000000	-0.145016011	-0.15629612
2.1705	2170500000	-0.162840862	-0.15900907
2.257	2257000000	-0.188896466	-0.16804607
2.3435	2343500000	-0.229730853	-0.18354152
2.43	2430000000	-0.281199618	-0.18264592
2.5165	2516500000	-0.304081754	-0.2049783
2.603	2603000000	-0.32390443	-0.20497854
2.6895	2689500000	-0.335242848	-0.21268493
2.776	2776000000	-0.346416821	-0.19931747
2.8625	2862500000	-0.314554523	-0.25451833
2.949	2949000000	-0.316694539	-0.25237435
3.0355	3035500000	-0.33295233	-0.2738682
3.122	3122000000	-0.306975705	-0.26447618
3.2085	3208500000	-0.318093413	-0.31386817
3.295	3295000000	-0.327249458	-0.29098696
3.3815	3381500000	-0.308740762	-0.31919292
3.468	3468000000	-0.305109686	-0.30615121
3.5545	3554500000	-0.311521196	-0.33508635
3.641	3641000000	-0.329871878	-0.36165845
3.7275	3727500000	-0.381622757	-0.38661274
3.814	3814000000	-0.398118243	-0.39277548
3.9005	3900500000	-0.463183305	-0.40666321
3.987	3987000000	-0.48908085	-0.46226886
4.0735	4073500000	-0.596517658	-0.50582433
4.16	4160000000	-0.680182751	-0.57187599
4.2465	4246500000	-0.734140408	-0.63138837
4.333	4333000000	-0.780596975	-0.72282135
4.4195	4419500000	-0.923259423	-0.85256737
4.506	4506000000	-1.136926954	-1.0741484
4.5925	4592500000	-1.475554957	-1.5221294
4.679	4679000000	-2.333843984	-2.5380921
4.7655	4765500000	-4.58182925	-5.7003779
4.852	4852000000	-12.47222985	-17.585518
4.9385	4938500000	-12.27920921	-9.2416868
5.025	5025000000	-5.158764589	-4.5152903
5.1115	5111500000	-3.115508363	-2.9736619
5.198	5198000000	-2.383763653	-2.3738616
5.2845	5284500000	-2.012753017	-2.2713027
5.371	5371000000	-1.811395364	-2.2853274
5.4575	5457500000	-1.734554175	-2.1218078
5.544	5544000000	-1.710939632	-2.0654237
5.6305	5630500000	-1.662591553	-1.9821368
5.717	5717000000	-1.732783459	-2.0053999
5.8035	5803500000	-1.828265405	-1.9674555
5.89	5890000000	-1.926788942	-2.1266105
5.9765	5976500000	-2.044764015	-2.1283548
6.063	6063000000	-2.189793284	-2.2771871
6.1495	6149500000	-2.314675596	-2.2962971
6.236	6236000000	-2.409824216	-2.4437099
6.3225	6322500000	-2.544135493	-2.4736018
6.409	6409000000	-2.66940288	-2.7807961
6.4955	6495500000	-2.831670811	-2.9985812
6.582	6582000000	-3.148897509	-3.4132738
6.6685	6668500000	-3.640436118	-4.0506096
6.755	6755000000	-4.579134298	-5.280848
6.8415	6841500000	-6.206419004	-7.8614469
6.928	6928000000	-9.23338993	-12.343451
7.0145	7014500000	-15.00225587	-16.864838
7.101	7101000000	-14.15271165	-11.340431
7.1875	7187500000	-9.088170418	-7.0316706
7.274	7274000000	-6.181799978	-5.1193318
7.3605	7360500000	-4.571101233	-3.894845
7.447	7447000000	-3.580043211	-3.1770012
7.5335	7533500000	-2.916927979	-2.4879138
7.62	7620000000	-2.452401549	-2.1767383
7.7065	7706500000	-2.090885227	-1.7135544
7.793	7793000000	-1.817137693	-1.5913026
7.8795	7879500000	-1.778402255	-1.524779
7.966	7966000000	-1.887885293	-1.6502361
8.0525	8052500000	-2.408311737	-2.1773493
8.139	8139000000	-3.514401967	-3.4013176
8.2255	8225500000	-5.390820298	-5.4259839
8.312	8312000000	-7.845866145	-7.8258233
8.3985	8398500000	-10.61001454	-11.016362
8.485	8485000000	-13.26435079	-13.02643
8.5715	8571500000	-15.18827338	-13.645296
8.658	8658000000	-15.56228221	-12.565413
8.7445	8744500000	-14.03390469	-12.388454
8.831	8831000000	-11.9989481	-10.666603
8.9175	8917500000	-9.837604998	-9.4291935
9.004	9004000000	-7.784580026	-7.6445713
9.0905	9090500000	-5.882383168	-6.0353413
9.177	9177000000	-4.661035199	-4.7142739
9.2635	9263500000	-3.845239649	-4.3847795
9.35	9350000000	-3.364481857	-3.5276957
9.4365	9436500000	-2.997262786	-3.7604704
9.523	9523000000	-2.821094848	-3.6165791
9.6095	9609500000	-2.725756003	-3.9770234
9.696	9696000000	-2.722006155	-3.7246189
9.7825	9782500000	-2.646267594	-4.4019403
9.869	9869000000	-2.627747249	-4.1303592
9.9555	9955500000	-2.619301306	-4.4594789
10.042	10042000000	-2.556520772	-4.6171632
10.1285	10128500000	-2.600027139	-4.4399257
10.215	10215000000	-2.532553565	-4.4573288
10.3015	10301500000	-2.49550998	-4.6684508
10.388	10388000000	-2.4521483	-4.4776125
10.4745	10474500000	-2.455034892	-4.1400075
10.561	10561000000	-2.412983688	-4.2771807
10.6475	10647500000	-2.347931536	-3.4871137
10.734	10734000000	-2.438936209	-3.4644012
10.8205	10820500000	-2.430002239	-2.9587228
10.907	10907000000	-2.457212424	-2.700985
10.9935	10993500000	-2.488194967	-2.2678661
11.08	11080000000	-2.492491056	-2.5430701
11.1665	11166500000	-2.615100603	-1.7528403
11.253	11253000000	-2.702696901	-2.3620844
11.3395	11339500000	-2.810475038	-2.3715291
11.426	11426000000	-3.043209574	-3.0528574
11.5125	11512500000	-3.265832881	-3.7641056
11.599	11599000000	-3.625072142	-5.0511374
11.6855	11685500000	-4.259581018	-6.4089723
11.772	11772000000	-5.330471053	-8.9075117
11.8585	11858500000	-6.973136096	-11.509155
11.945	11945000000	-9.141363386	-12.299663
12.0315	12031500000	-10.6361988	-9.4406271
12.118	12118000000	-9.3441445	-7.1854668
12.2045	12204500000	-7.242976395	-5.3576179
12.291	12291000000	-5.729715242	-4.6562929
12.3775	12377500000	-4.74055933	-3.7330568
12.464	12464000000	-4.120192828	-3.3878279
12.5505	12550500000	-3.610433786	-2.8908958
12.637	12637000000	-3.289886236	-3.1239407
12.7235	12723500000	-3.059041244	-2.4967625
12.81	12810000000	-3.065910709	-2.8825517
12.8965	12896500000	-2.962157764	-2.7511904
12.983	12983000000	-2.966421649	-2.897748
13.0695	13069500000	-3.087261797	-2.9441819
13.156	13156000000	-3.278392052	-3.2844706
13.2425	13242500000	-3.596824841	-3.2611198
13.329	13329000000	-4.05865035	-3.7773128
13.4155	13415500000	-4.672015796	-4.3442621
13.502	13502000000	-5.570000269	-4.4214077
13.5885	13588500000	-6.740262492	-6.0501618
13.675	13675000000	-8.192899059	-6.6006207
13.7615	13761500000	-10.23211299	-8.2497568
13.848	13848000000	-13.05149138	-9.6891317
13.9345	13934500000	-17.83244148	-14.213512
14.021	14021000000	-25.42144299	-15.508287
14.1075	14107500000	-20.20800769	-27.137852
14.194	14194000000	-15.28870927	-23.367559
14.2805	14280500000	-12.63225923	-15.956686
14.367	14367000000	-11.11585087	-14.019674
14.4535	14453500000	-10.14606693	-9.6143141
14.54	14540000000	-9.839946788	-12.168979
14.6265	14626500000	-9.869134301	-8.9469194
14.713	14713000000	-10.11609784	-10.302818
14.7995	14799500000	-10.48353397	-10.599771
14.886	14886000000	-11.12810472	-11.684705
14.9725	14972500000	-12.42444474	-13.061201
15.059	15059000000	-14.06678199	-22.975464
15.1455	15145500000	-17.15500215	-20.165438
15.232	15232000000	-21.41038493	-16.570301
15.3185	15318500000	-21.86699074	-17.555126
15.405	15405000000	-20.13680805	-17.919189
15.4915	15491500000	-19.32749726	-21.738232
15.578	15578000000	-15.95756162	-20.256475
15.6645	15664500000	-12.33908527	-12.309261
15.751	15751000000	-9.841162098	-14.466455
15.8375	15837500000	-8.329617843	-8.8956757
15.924	15924000000	-7.476717525	-10.109104
16.0105	16010500000	-7.359702181	-9.0913153
16.097	16097000000	-7.357863758	-8.5354166
16.1835	16183500000	-7.977427252	-9.1003466
16.27	16270000000	-8.720071179	-9.4861536
16.3565	16356500000	-9.422700452	-10.592506
16.443	16443000000	-10.30857011	-10.62803
16.5295	16529500000	-11.36920697	-13.817365
16.616	16616000000	-11.35084349	-8.4814806
16.7025	16702500000	-11.20392553	-15.006489
16.789	16789000000	-11.32674098	-9.2236853
16.8755	16875500000	-11.08109821	-12.801234
16.962	16962000000	-11.84048439	-11.609767
17.0485	17048500000	-12.84578916	-11.590804
17.135	17135000000	-12.8889499	-9.7501898
17.2215	17221500000	-10.8751514	-11.58103
17.308	17308000000	-8.755756395	-6.6734409
17.3945	17394500000	-7.008349176	-5.5250854
17.481	17481000000	-5.661282213	-4.6482053
17.5675	17567500000	-4.66699671	-3.3157864
17.654	17654000000	-3.991272035	-2.0558512
17.7405	17740500000	-3.733759634	-2.9112322
17.827	17827000000	-3.37566863	-2.700279
17.9135	17913500000	-3.382767701	-1.8489208
18	18000000000	-3.366490779	-2.8308926
	END
