# Supplementary material for: A novel portable anechoic chamber using ultra-thin 2D microwave absorber for industrial 5.0
Source: Sci Rep. 2024 Mar 4;14:5358. doi: 10.1038/s41598-024-55595-4 (PMC10912666; doi:10.1038/s41598-024-55595-4)
Supplement: Supplementary file 1 — Supplementary Information. [file 41598_2024_55595_MOESM1_ESM.zip › RAW_DATA/s11_parameter_antenna/antenna_1_1.565_inside.csv]

	Freq(Hz)	S11(DB)	conv
0.7	700000000	-0.2608614	-0.084032515
0.7865	786500000	-0.22585359	-0.087860924
0.873	873000000	-0.20903273	-0.097215379
0.9595	959500000	-0.22233379	-0.100267992
1.046	1046000000	-0.21951441	-0.115786018
1.1325	1132500000	-0.21695216	-0.143731732
1.219	1219000000	-0.21689157	-0.179670695
1.3055	1305500000	-0.24794286	-0.219201024
1.392	1392000000	-0.29071799	-0.283648928
1.4785	1478500000	-0.56712735	-0.574799026
1.565	1565000000	-7.9088631	-6.139631858
1.6515	1651500000	-1.1496673	-1.143489885
1.738	1738000000	-0.39914331	-0.482988923
1.8245	1824500000	-0.29956082	-0.373356747
1.911	1911000000	-0.27840069	-0.30803054
1.9975	1997500000	-0.2392139	-0.293324525
2.084	2084000000	-0.25084391	-0.27661561
2.1705	2170500000	-0.24766953	-0.235953453
2.257	2257000000	-0.24736157	-0.226193456
2.3435	2343500000	-0.25139347	-0.241469966
2.43	2430000000	-0.26394463	-0.21851982
2.5165	2516500000	-0.28736618	-0.230034396
2.603	2603000000	-0.33169231	-0.267332472
2.6895	2689500000	-0.38885877	-0.336705006
2.776	2776000000	-0.49813598	-0.452628926
2.8625	2862500000	-0.7169385	-0.748533474
2.949	2949000000	-1.3035562	-1.298722523
3.0355	3035500000	-2.7095957	-2.737405446
3.122	3122000000	-7.9149227	-7.570819632
3.2085	3208500000	-8.3931942	-7.966001631
3.295	3295000000	-3.2638683	-3.366868505
3.3815	3381500000	-1.9414523	-1.985588797
3.468	3468000000	-1.7306805	-1.806534293
3.5545	3554500000	-4.3327575	-4.366903931
3.641	3641000000	-8.051013	-8.744337744
3.7275	3727500000	-2.1190863	-2.239602408
3.814	3814000000	-1.0785786	-1.189942146
3.9005	3900500000	-0.80176258	-0.892955519
3.987	3987000000	-0.64612955	-0.784575059
4.0735	4073500000	-0.62573725	-0.737176363
4.16	4160000000	-0.65489578	-0.75432517
4.2465	4246500000	-0.72999352	-0.867727009
4.333	4333000000	-0.97230029	-1.028760768
4.4195	4419500000	-1.5131119	-1.56916708
4.506	4506000000	-3.5016437	-3.151383359
4.5925	4592500000	-13.713505	-11.19952518
4.679	4679000000	-21.864025	-15.27294015
4.7655	4765500000	-8.8862991	-9.54262494
4.852	4852000000	-3.95612	-3.818921937
4.9385	4938500000	-2.4217222	-2.142640013
5.025	5025000000	-1.6917505	-1.482493694
5.1115	5111500000	-1.3689539	-1.221743353
5.198	5198000000	-1.0486889	-1.0929168
5.2845	5284500000	-0.93374473	-1.069633984
5.371	5371000000	-0.95344073	-1.065884551
5.4575	5457500000	-1.1373508	-1.217840294
5.544	5544000000	-1.4980122	-1.494641866
5.6305	5630500000	-2.2915008	-2.085101502
5.717	5717000000	-4.2671609	-3.904716672
5.8035	5803500000	-10.968175	-11.12888884
5.89	5890000000	-28.710722	-20.03443326
5.9765	5976500000	-6.8051372	-6.750637017
6.063	6063000000	-4.1895256	-4.599641129
6.1495	6149500000	-4.8841748	-5.461577356
6.236	6236000000	-8.9942532	-10.24596619
6.3225	6322500000	-16.401844	-20.9942806
6.409	6409000000	-8.090476	-8.424003533
6.4955	6495500000	-6.4826865	-7.077400721
6.582	6582000000	-8.8201551	-9.794481305
6.6685	6668500000	-7.677516	-7.979899371
6.755	6755000000	-3.5818925	-3.924036673
6.8415	6841500000	-2.3804939	-2.642483689
6.928	6928000000	-2.0053821	-2.270983681
7.0145	7014500000	-2.383935	-2.609992255
7.101	7101000000	-4.7117677	-4.996687909
7.1875	7187500000	-8.3525181	-10.0188481
7.274	7274000000	-4.0444884	-4.541415388
7.3605	7360500000	-2.5423234	-2.736821024
7.447	7447000000	-2.1142881	-2.30938068
7.5335	7533500000	-2.2717762	-2.431636296
7.62	7620000000	-2.7678442	-2.965790319
7.7065	7706500000	-3.8868575	-4.163375516
7.793	7793000000	-5.9033952	-6.286105454
7.8795	7879500000	-7.6248789	-8.510461175
7.966	7966000000	-8.5690403	-9.660422777
8.0525	8052500000	-17.62241	-20.07721006
8.139	8139000000	-16.325109	-17.21558836
8.2255	8225500000	-6.6628394	-7.027243294
8.312	8312000000	-3.9432096	-4.454079896
8.3985	8398500000	-3.5284147	-4.006971449
8.485	8485000000	-4.4724679	-4.918421716
8.5715	8571500000	-7.5371957	-8.058728293
8.658	8658000000	-10.868956	-11.83020365
8.7445	8744500000	-10.187091	-12.06800272
8.831	8831000000	-5.6656837	-6.895358073
8.9175	8917500000	-4.1157331	-4.914699291
9.004	9004000000	-3.9053354	-4.502502395
9.0905	9090500000	-4.6949387	-5.20576364
9.177	9177000000	-5.9085641	-6.220047904
9.2635	9263500000	-6.9168744	-7.252764861
9.35	9350000000	-10.321158	-10.00732715
9.4365	9436500000	-15.794243	-15.96594696
9.523	9523000000	-17.997066	-20.84926054
9.6095	9609500000	-15.956224	-17.48838587
9.696	9696000000	-13.994716	-14.99948396
9.7825	9782500000	-10.943585	-11.01556579
9.869	9869000000	-8.959938	-8.953926203
9.9555	9955500000	-9.6577969	-9.331210801
10.042	10042000000	-14.237966	-12.62427192
10.1285	10128500000	-24.517855	-22.40754968
10.215	10215000000	-23.47471	-28.14904974
10.3015	10301500000	-19.739294	-19.52127829
10.388	10388000000	-10.919962	-11.81061312
10.4745	10474500000	-7.9901309	-8.471343816
10.561	10561000000	-6.9080544	-7.913295834
10.6475	10647500000	-9.4589176	-9.920468487
10.734	10734000000	-14.7384	-15.72564772
10.8205	10820500000	-22.840044	-24.94795525
10.907	10907000000	-13.930104	-16.34234648
10.9935	10993500000	-8.8062782	-9.695550723
11.08	11080000000	-5.8072891	-6.801059139
11.1665	11166500000	-4.9381061	-5.442744462
11.253	11253000000	-4.3016014	-5.023790948
11.3395	11339500000	-5.1195717	-5.471450786
11.426	11426000000	-5.701622	-6.36613884
11.5125	11512500000	-7.0195622	-7.487676685
11.599	11599000000	-9.267684	-9.959064706
11.6855	11685500000	-13.871765	-13.50858283
11.772	11772000000	-12.305346	-13.87867907
11.8585	11858500000	-7.671227	-8.740690467
11.945	11945000000	-5.4085765	-6.368485527
12.0315	12031500000	-4.6525559	-5.442176933
12.118	12118000000	-4.1335521	-5.017128329
12.2045	12204500000	-4.5034456	-5.242916239
12.291	12291000000	-4.775104	-5.645458708
12.3775	12377500000	-5.6138625	-6.389131685
12.464	12464000000	-6.9164071	-7.596397884
12.5505	12550500000	-9.5633602	-10.00697834
12.637	12637000000	-13.982253	-14.60786743
12.7235	12723500000	-21.23967	-25.11417539
12.81	12810000000	-16.994057	-18.69023118
12.8965	12896500000	-14.043563	-14.00016078
12.983	12983000000	-12.995572	-13.05576019
13.0695	13069500000	-16.989622	-15.47765872
13.156	13156000000	-21.510084	-20.792758
13.2425	13242500000	-15.126169	-17.31619655
13.329	13329000000	-10.968546	-12.39946019
13.4155	13415500000	-9.56042	-10.44499728
13.502	13502000000	-9.2521791	-10.3056574
13.5885	13588500000	-11.775851	-11.71083005
13.675	13675000000	-16.163876	-15.31872309
13.7615	13761500000	-26.227098	-23.52863655
13.848	13848000000	-19.778448	-22.48814028
13.9345	13934500000	-13.521723	-16.68647485
14.021	14021000000	-12.515151	-14.63424517
14.1075	14107500000	-11.706129	-13.77518528
14.194	14194000000	-12.506437	-13.75448874
14.2805	14280500000	-13.894324	-14.36183964
14.367	14367000000	-14.482946	-15.19745584
14.4535	14453500000	-17.837532	-17.52782762
14.54	14540000000	-22.538099	-24.58434561
14.6265	14626500000	-22.204632	-29.44928593
14.713	14713000000	-15.971236	-17.87819674
14.7995	14799500000	-11.613276	-13.33805408
14.886	14886000000	-11.050095	-11.36455407
14.9725	14972500000	-8.8586044	-10.35742002
15.059	15059000000	-10.020771	-10.62552414
15.1455	15145500000	-10.094358	-11.42498539
15.232	15232000000	-10.933434	-11.87235784
15.3185	15318500000	-11.453173	-12.0945924
15.405	15405000000	-10.331794	-11.33397064
15.4915	15491500000	-10.000909	-10.92979403
15.578	15578000000	-10.189597	-10.96536133
15.6645	15664500000	-12.963841	-11.83381928
15.751	15751000000	-10.623181	-12.64690029
15.8375	15837500000	-13.712695	-13.16597966
15.924	15924000000	-13.058568	-14.35103504
16.0105	16010500000	-19.42672	-15.98200255
16.097	16097000000	-15.182629	-17.45077496
16.1835	16183500000	-28.861046	-19.55228721
16.27	16270000000	-20.298155	-27.06706476
16.3565	16356500000	-20.422903	-29.26699979
16.443	16443000000	-24.433605	-22.65571285
16.5295	16529500000	-14.545221	-20.73579448
16.616	16616000000	-25.42074	-19.04540101
16.7025	16702500000	-13.268759	-16.38988517
16.789	16789000000	-17.951757	-13.99594905
16.8755	16875500000	-10.797278	-12.47144532
16.962	16962000000	-12.273932	-11.35364654
17.0485	17048500000	-8.3728685	-10.68959682
17.135	17135000000	-11.669115	-10.75058728
17.2215	17221500000	-9.9085836	-10.8741448
17.308	17308000000	-11.334736	-11.76420139
17.3945	17394500000	-11.570344	-13.36213277
17.481	17481000000	-14.405873	-15.35982197
17.5675	17567500000	-18.376823	-19.41236523
17.654	17654000000	-23.241283	-24.53727684
17.7405	17740500000	-25.189293	-30.63560275
17.827	17827000000	-19.715958	-26.2883477
17.9135	17913500000	-14.67679	-20.68774492
18	18000000000	-15.618366	-18.01597206
	END
