# Supplementary material for: A novel portable anechoic chamber using ultra-thin 2D microwave absorber for industrial 5.0
Source: Sci Rep. 2024 Mar 4;14:5358. doi: 10.1038/s41598-024-55595-4 (PMC10912666; doi:10.1038/s41598-024-55595-4)
Supplement: Supplementary file 1 — Supplementary Information. [file 41598_2024_55595_MOESM1_ESM.zip › RAW_DATA/s11_parameter_antenna/antenna_2_1.565_inside.csv]

	Freq(Hz)	S11(DB)	conv
0.7	700000000	-0.74970931	-0.105358891
0.7865	786500000	-0.64986104	-0.106961837
0.873	873000000	-0.56731158	-0.120600045
0.9595	959500000	-0.51677036	-0.116031956
1.046	1046000000	-0.46103963	-0.136829887
1.1325	1132500000	-0.43116698	-0.164101947
1.219	1219000000	-0.38556218	-0.194418902
1.3055	1305500000	-0.3887679	-0.232111816
1.392	1392000000	-0.41355392	-0.289904309
1.4785	1478500000	-0.6680997	-0.574549109
1.565	1565000000	-8.915329	-6.702381306
1.6515	1651500000	-1.1646596	-1.033807171
1.738	1738000000	-0.45033103	-0.461461946
1.8245	1824500000	-0.3435671	-0.364075102
1.911	1911000000	-0.31064621	-0.292701062
1.9975	1997500000	-0.26583582	-0.280118371
2.084	2084000000	-0.27958122	-0.276233557
2.1705	2170500000	-0.26206958	-0.22870372
2.257	2257000000	-0.24180159	-0.22662612
2.3435	2343500000	-0.24420634	-0.254246705
2.43	2430000000	-0.26617217	-0.213996432
2.5165	2516500000	-0.26943704	-0.242945928
2.603	2603000000	-0.31411478	-0.260705392
2.6895	2689500000	-0.36149755	-0.329989837
2.776	2776000000	-0.45968348	-0.430069006
2.8625	2862500000	-0.6467427	-0.674257487
2.949	2949000000	-1.1863134	-1.158067755
3.0355	3035500000	-2.5271833	-2.568125793
3.122	3122000000	-7.9656715	-8.34827181
3.2085	3208500000	-8.9226103	-8.348915327
3.295	3295000000	-3.1026101	-3.076584896
3.3815	3381500000	-1.814878	-1.78244989
3.468	3468000000	-1.6431147	-1.632586968
3.5545	3554500000	-4.478106	-4.209065623
3.641	3641000000	-7.5191255	-6.914456916
3.7275	3727500000	-1.9377927	-1.862934602
3.814	3814000000	-0.97178221	-1.03302827
3.9005	3900500000	-0.72360396	-0.811488446
3.987	3987000000	-0.56407988	-0.696076173
4.0735	4073500000	-0.54840374	-0.654056192
4.16	4160000000	-0.57418978	-0.649386753
4.2465	4246500000	-0.64513493	-0.761357587
4.333	4333000000	-0.86612517	-0.894773027
4.4195	4419500000	-1.3626262	-1.569938978
4.506	4506000000	-3.225085	-4.371847536
4.5925	4592500000	-11.575525	-7.773910246
4.679	4679000000	-18.345728	-7.878117251
4.7655	4765500000	-8.7705584	-13.48391654
4.852	4852000000	-3.3465254	-8.130405273
4.9385	4938500000	-1.8568683	-3.222681075
5.025	5025000000	-1.2193209	-1.670466246
5.1115	5111500000	-1.0367924	-1.185930622
5.198	5198000000	-0.8103981	-0.952327925
5.2845	5284500000	-0.83560026	-0.889956643
5.371	5371000000	-0.94756484	-0.879720913
5.4575	5457500000	-1.2708188	-0.992888322
5.544	5544000000	-1.9166551	-1.227538216
5.6305	5630500000	-3.2660131	-1.729662854
5.717	5717000000	-6.5196819	-3.216320655
5.8035	5803500000	-13.906177	-9.294851717
5.89	5890000000	-13.292637	-25.89825427
5.9765	5976500000	-5.0018244	-5.82969869
6.063	6063000000	-3.4810996	-3.633906735
6.1495	6149500000	-4.2658591	-4.117445674
6.236	6236000000	-7.3584747	-7.578817464
6.3225	6322500000	-11.196787	-15.52448722
6.409	6409000000	-6.6311054	-7.548484424
6.4955	6495500000	-5.3771725	-6.027466539
6.582	6582000000	-7.1953931	-8.249765039
6.6685	6668500000	-6.6147728	-7.155217955
6.755	6755000000	-3.032625	-3.406272907
6.8415	6841500000	-1.98876	-2.190012059
6.928	6928000000	-1.6752417	-1.875379399
7.0145	7014500000	-1.9981772	-2.182470613
7.101	7101000000	-4.0462594	-4.25096479
7.1875	7187500000	-6.277523	-7.19787063
7.274	7274000000	-3.1928465	-3.527167407
7.3605	7360500000	-1.9899925	-2.127730425
7.447	7447000000	-1.6800354	-1.823145755
7.5335	7533500000	-1.7859325	-1.941630966
7.62	7620000000	-2.2133193	-2.353658815
7.7065	7706500000	-3.1098244	-3.328643134
7.793	7793000000	-4.7580371	-5.004136637
7.8795	7879500000	-5.6819057	-6.256357315
7.966	7966000000	-6.6763377	-7.380863342
8.0525	8052500000	-12.776456	-14.1450017
8.139	8139000000	-12.72125	-14.2976497
8.2255	8225500000	-5.401432	-5.841061168
8.312	8312000000	-3.0743942	-3.551065548
8.3985	8398500000	-2.7639458	-3.212885823
8.485	8485000000	-3.6873991	-4.083153163
8.5715	8571500000	-6.232378	-6.683439178
8.658	8658000000	-8.0559025	-8.610839902
8.7445	8744500000	-6.9428802	-7.862476979
8.831	8831000000	-4.0783982	-4.737984732
8.9175	8917500000	-2.9498155	-3.556787515
9.004	9004000000	-2.9962285	-3.438299399
9.0905	9090500000	-3.6731772	-4.26726643
9.177	9177000000	-4.6110768	-4.859505278
9.2635	9263500000	-5.2263565	-5.814492663
9.35	9350000000	-8.1510763	-8.208008558
9.4365	9436500000	-10.885297	-12.05164588
9.523	9523000000	-11.708235	-12.49358033
9.6095	9609500000	-10.550664	-11.32997398
9.696	9696000000	-10.08495	-10.42182455
9.7825	9782500000	-7.7156515	-7.968539061
9.869	9869000000	-6.6081448	-6.628705637
9.9555	9955500000	-7.0854454	-7.300441102
10.042	10042000000	-11.387052	-10.44420346
10.1285	10128500000	-15.603862	-16.05277442
10.215	10215000000	-15.206843	-15.75127581
10.3015	10301500000	-15.414823	-15.4698388
10.388	10388000000	-8.6822405	-9.426135491
10.4745	10474500000	-5.9374232	-6.493038542
10.561	10561000000	-5.0571265	-5.917101355
10.6475	10647500000	-6.6063972	-7.410479886
10.734	10734000000	-9.8378782	-10.56797203
10.8205	10820500000	-13.506448	-14.20922562
10.907	10907000000	-11.615286	-13.94727221
10.9935	10993500000	-7.86305	-8.354447549
11.08	11080000000	-4.5756826	-5.56171219
11.1665	11166500000	-3.9093022	-4.301121876
11.253	11253000000	-3.0741303	-3.975369146
11.3395	11339500000	-3.8514423	-4.44043934
11.426	11426000000	-4.0713968	-4.981973376
11.5125	11512500000	-5.1367178	-5.826235571
11.599	11599000000	-6.6220436	-7.556817941
11.6855	11685500000	-9.7617702	-9.932955238
11.772	11772000000	-8.3120937	-9.308702403
11.8585	11858500000	-5.1620498	-6.016118685
11.945	11945000000	-3.3718479	-4.498646975
12.0315	12031500000	-2.8700604	-3.873120121
12.118	12118000000	-2.4555328	-3.67972076
12.2045	12204500000	-2.8262691	-3.846982967
12.291	12291000000	-2.9702322	-4.185193603
12.3775	12377500000	-3.8188267	-4.866571484
12.464	12464000000	-5.0401859	-6.131742042
12.5505	12550500000	-7.4745889	-8.482726693
12.637	12637000000	-10.193956	-12.17721401
12.7235	12723500000	-11.731936	-13.25301624
12.81	12810000000	-9.2453356	-10.41542106
12.8965	12896500000	-8.3874235	-8.778091773
12.983	12983000000	-8.0070381	-8.764265355
13.0695	13069500000	-10.64422	-10.47534464
13.156	13156000000	-10.78349	-11.76611764
13.2425	13242500000	-8.4700384	-9.747493902
13.329	13329000000	-6.1072788	-7.563752875
13.4155	13415500000	-5.6318226	-6.622143367
13.502	13502000000	-5.3772078	-6.934068956
13.5885	13588500000	-7.7040515	-8.618093688
13.675	13675000000	-10.543132	-12.27659788
13.7615	13761500000	-16.824179	-17.05478517
13.848	13848000000	-11.471644	-13.95967529
13.9345	13934500000	-9.4088202	-10.7508204
14.021	14021000000	-7.0297856	-9.380951218
14.1075	14107500000	-7.5398002	-8.712353024
14.194	14194000000	-6.7781792	-8.743721205
14.2805	14280500000	-8.2233706	-9.019010916
14.367	14367000000	-7.7531838	-9.526678475
14.4535	14453500000	-10.529801	-11.28756239
14.54	14540000000	-12.715658	-14.12146586
14.6265	14626500000	-11.402351	-14.11087497
14.713	14713000000	-9.902072	-10.814446
14.7995	14799500000	-6.1370058	-8.294692586
14.886	14886000000	-6.0333037	-6.799392857
14.9725	14972500000	-4.5938301	-6.322944976
15.059	15059000000	-5.676239	-6.516470523
15.1455	15145500000	-5.365016	-6.85481395
15.232	15232000000	-5.8956738	-7.134921386
15.3185	15318500000	-6.2675848	-7.114625028
15.405	15405000000	-5.489006	-6.749190616
15.4915	15491500000	-5.8735523	-6.66444831
15.578	15578000000	-5.6413116	-6.964293886
15.6645	15664500000	-7.8600993	-7.810066745
15.751	15751000000	-5.4591174	-8.278118952
15.8375	15837500000	-8.5725212	-8.700290004
15.924	15924000000	-7.2581267	-9.693967768
16.0105	16010500000	-11.397567	-10.58646218
16.097	16097000000	-7.6506948	-11.4985414
16.1835	16183500000	-13.015153	-13.21796297
16.27	16270000000	-10.404597	-14.42268786
16.3565	16356500000	-9.7178164	-12.23496819
16.443	16443000000	-8.414217	-10.82621549
16.5295	16529500000	-7.6385093	-10.42324419
16.616	16616000000	-9.321826	-9.994968384
16.7025	16702500000	-6.4340892	-9.124825729
16.789	16789000000	-8.1602612	-8.018009776
16.8755	16875500000	-4.8614278	-7.245205805
16.962	16962000000	-5.9150209	-6.800162229
17.0485	17048500000	-4.0379972	-6.68356449
17.135	17135000000	-6.5257215	-6.90383229
17.2215	17221500000	-6.0104094	-7.506875729
17.308	17308000000	-7.5211535	-8.616234329
17.3945	17394500000	-7.4475422	-10.15944411
17.481	17481000000	-10.573239	-11.97545026
17.5675	17567500000	-11.387243	-13.52433925
17.654	17654000000	-12.828715	-12.89613035
17.7405	17740500000	-10.155796	-11.93564864
17.827	17827000000	-8.1448975	-10.99310546
17.9135	17913500000	-7.298296	-9.909204089
18	18000000000	-7.2005854	-9.33307609
